# Supplementary material for: Description of the African Cigarette Prices Project Data
Source: Data Brief. 2024 Apr 18;54:110434. doi: 10.1016/j.dib.2024.110434 (PMC11070668; doi:10.1016/j.dib.2024.110434)
Supplement: Supplementary file 1 [file mmc1.csv]

Store_ID	Round	Fieldworker_Code	Country	Currency	Day	Month	Year	Date	Province	City	Suburb	Outlet_Type	Retail_Subtype	Outlet_Name	Product	Brand	Sub_Brand	Quantity	Unusual_Quantity_Flg	Local_Price	Local_Price_Per_Stick_Cigarette	Dollar_Exchange_Rate	Dollar_Price	Dollar_Price_Per_Stick_Cigarett	Dollar_Price_Pack_Cigarettes	Fieldworker_Comment	Data_Cleaner_Comment
123	1	F	Lesotho	LSL	18	1	2016	18jan2016	Lowlands	Butha-Buthe		Street Vendor		Redacted	Cigarettes	Dunhill	Courtleigh Blend	1	0	2.5	2.5	16.3	.1533742331288344	.1533742331288344	3.067484662576687
51	1	B	Namibia	NAD	18	1	2016	18jan2016	Khomas	Windhoek	Windhoek West	Retail		Pick 'N Pay	Cigarettes	Ld	Red	20	0	20	1	16.3	1.226993865030675	.0613496932515337	1.226993865030675
51	1	B	Namibia	NAD	18	1	2016	18jan2016	Khomas	Windhoek	Windhoek West	Retail		Shoprite	Cigarettes	Vogue	Luxury Slim	20	0	36.99	1.8495	16.3	2.269325153374233	.1134662576687117	2.269325153374233
52	1	B	Namibia	NAD	19	1	2016	19jan2016	Khomas	Windhoek	Kleine Kuppe	Retail		Spar	Cigarettes	Kent	White	20	0	37	1.85	16.3	2.269938650306748	.1134969325153374	2.269938650306748
33	1	A	Uganda	UGX	22	1	2016	22jan2016	Central Uganda	Kampala	Ntinda	Retail		Royal Supermarket		Sportsman	King Size	20	0	3500	175	3440.9	1.017175738905519	.0508587869452759	1.017175738905519
38	1	F	Lesotho	LSL	18	1	2016	18jan2016	Lowlands	Butha-Buthe		Retail		New Look A To Z Supermarket	Cigarettes	Dunhill	Switch	20	0	37	1.85	16.3	2.269938650306748	.1134969325153374	2.269938650306748
30	1	F	Lesotho	LSL	16	1	2016	16jan2016	Highlands	Mokhotlong		Retail		Holsum Shopping Centre	Cigarettes	Dunhill	Courtleigh Blend	1	0	3	3	16.3	.1840490797546012	.1840490797546012	3.680981595092025
58	1	C	Botswana	BWP	15	1	2016	15jan2016	South East District	Gaborone	Station(Railpark Mall)	Retail		Superspar	Cigarettes	Forum	Classic	10	0	24.05	2.405	11.5	2.091304347826087	.2091304347826087	4.182608695652174
43	1	F	Lesotho	LSL	24	1	2016	24jan2016	Highlands	Mokhotlong		Retail		Shop B	Cigarettes	Dunhill	Switch	20	0	38	1.9	16.3	2.331288343558282	.1165644171779141	2.331288343558282
29	1	A	Uganda	UGX	22	1	2016	22jan2016	Central Uganda	Kampala	Ntinda	Retail		Shop 2	Cigarettes	Rex	Filter	20	0	7000	350	3440.9	2.034351477811038	.1017175738905519	2.034351477811038
104	1	D	Zimbabwe	USD	27	1	2016	27jan2016	Harare	Harare	Mount Pleasant	Retail		Zuva Petroleum	Cigarettes	Madison	Toasted	10	0	1	.1	1	1	.1	2
118	1	F	Lesotho	LSL	18	1	2016	18jan2016	Lowlands	Butha-Buthe		Street Vendor		Redacted	Cigarettes	Peter Stuyvesant	Virginia Tobacco	1	0	2	2	16.3	.1226993865030675	.1226993865030675	2.45398773006135
85	1	F	Lesotho	LSL	27	1	2016	27jan2016	Lowlands	Maseru		Street Vendor		Redacted	Cigarettes	Sun	White	1	0	1.5	1.5	16.3	.0920245398773006	.0920245398773006	1.840490797546012
47	1	D	Zimbabwe	USD	15	1	2016	15jan2016	Harare	Harare	Ballantyne	Retail		Ballantyne Bottle Store	Cigarettes	Mega	Blue	20	0	1	.05	1	1	.05	1
73	1	F	Lesotho	LSL	18	1	2016	18jan2016	Lowlands	Butha-Buthe		Street Vendor		Redacted	Cigarettes	Peter Stuyvesant	Virginia Tobacco	1	0	2	2	16.3	.1226993865030675	.1226993865030675	2.45398773006135
84	1	F	Lesotho	LSL	27	1	2016	27jan2016	Lowlands	Maseru		Street Vendor		Redacted	Cigarettes	Dunhill	Courtleigh Blend	2	0	5	2.5	16.3	.3067484662576687	.1533742331288344	3.067484662576687	I Got Carried Away By First His Wide Variety For A Street Vendor And Second His Selling Strategy Such That I Forgot To Put Price Tags Before Taking Photographs
85	1	F	Lesotho	LSL	27	1	2016	27jan2016	Lowlands	Maseru		Street Vendor		Redacted	Cigarettes	Peter Stuyvesant	Red	1	0	3	3	16.3	.1840490797546012	.1840490797546012	3.680981595092025
66	1	D	Zimbabwe	USD	26	1	2016	26jan2016	Harare	Harare	Helensvale	Retail		Total Petroleum	Cigarettes	Mega	Blue	20	0	1	.05	1	1	.05	1
48	1	D	Zimbabwe	USD	15	1	2016	15jan2016	Harare	Harare	Ballantyne	Retail		Ram Petroleum Kiosk	Cigarettes	Kingsgate		20	0	1.8	.09	1	1.8	.09	1.8
55	1	D	Zimbabwe	USD	26	1	2016	26jan2016	Harare	Harare	Rolf Valley	Retail		Zuva Petroleum	Cigarettes	Pacific	Breeze	20	0	1	.05	1	1	.05	1
51	1	B	Namibia	NAD	18	1	2016	18jan2016	Khomas	Windhoek	Windhoek West	Retail		Pick 'N Pay	Cigarettes	Chesterfield	Panther Line Soft Taste	20	0	26.99	1.3495	16.3	1.655828220858895	.0827914110429448	1.655828220858895
51	1	B	Namibia	NAD	18	1	2016	18jan2016	Khomas	Windhoek	Windhoek West	Retail		Shoprite	Cigarettes	Dunhill	Blue	20	0	36.99	1.8495	16.3	2.269325153374233	.1134662576687117	2.269325153374233
51	1	B	Namibia	NAD	18	1	2016	18jan2016	Khomas	Windhoek	Windhoek West	Retail		Shoprite	Cigarettes	Benson & Hedges	Special Red	20	0	27.99	1.3995	16.3	1.717177914110429	.0858588957055215	1.717177914110429
52	1	B	Namibia	NAD	19	1	2016	19jan2016	Khomas	Windhoek	Hochland Park	Retail		Spar	Cigarettes	Rothmans		20	0	35.45	1.7725	16.3	2.174846625766871	.1087423312883436	2.174846625766871
55	1	D	Zimbabwe	USD	26	1	2016	26jan2016	Harare	Harare	Rolf Valley	Retail		Zuva Petroleum		Everest	Menthol	10	0	.75	.075	1	.75	.075	1.5
54	1	C	Botswana	BWP	15	1	2016	15jan2016	South East District	Gaborone	Gaborone West	Retail		Liquorama	Cigarettes	Peter Stuyvesant	Filter	30	0	53	1.766666666666667	11.5	4.608695652173913	.1536231884057971	3.072463768115942
52	1	B	Namibia	NAD	19	1	2016	19jan2016	Khomas	Windhoek	Kleine Kuppe	Retail		Spar	Cigarettes	Dunhill	Blue	20	0	37	1.85	16.3	2.269938650306748	.1134969325153374	2.269938650306748
66	1	D	Zimbabwe	USD	26	1	2016	26jan2016	Harare	Harare	Helensvale	Retail		Total Petroleum	Cigarettes	Dunhill	Signature Blend	20	0	2	.1	1	2	.1	2
32	1	F	Lesotho	LSL	16	1	2016	16jan2016	Highlands	Mokhotlong		Retail		Café 1	Cigarettes	Dunhill	Courtleigh Blend	1	0	3	3	16.3	.1840490797546012	.1840490797546012	3.680981595092025
103	1	D	Zimbabwe	USD	26	1	2016	26jan2016	Harare	Harare	Borrowdale	Retail		Zuva Petroleum		Newbury	Extra Mild	20	0	1.8	.09	1	1.8	.09	1.8
103	1	D	Zimbabwe	USD	26	1	2016	26jan2016	Harare	Harare	Borrowdale	Retail		Zuva Petroleum		Everest	Menthol	10	0	.85	.085	1	.85	.085	1.7
58	1	C	Botswana	BWP	15	1	2016	15jan2016	South East District	Gaborone	Station(Railpark Mall)	Retail		Superspar	Cigarettes	Chesterfield	Classic Red	20	0	34.95	1.7475	11.5	3.039130434782609	.1519565217391305	3.039130434782609
1	1	E	Zimbabwe	USD	25	1	2016	25jan2016	Mashonaland East	Harare	Chisipite	Retail		Bon Marche	Cigarettes	Dunhill	Switch Black	20	0	2	.1	1	2	.1	2
47	1	D	Zimbabwe	USD	15	1	2016	15jan2016	Harare	Harare	Ballantyne	Retail		Ballantyne Bottle Store	Cigarettes	Pacific	Breeze	20	0	1	.05	1	1	.05	1
60	1	D	Zimbabwe	USD	27	1	2016	27jan2016	Harare	Harare	Mount Pleasant	Street Vendor		Redacted	Cigarettes	Madison	Toasted	1	0	.1	.1	1	.1	.1	2
50	1	C	Botswana	BWP	15	1	2016	15jan2016	South East District	Gaborone	White City	Retail		Choppies	Cigarettes	Peter Stuyvesant	Filter	20	0	35.45	1.7725	11.5	3.082608695652174	.1541304347826087	3.082608695652174
103	1	D	Zimbabwe	USD	26	1	2016	26jan2016	Harare	Harare	Borrowdale	Retail		Zuva Petroleum		Newbury	Filter	20	0	1.8	.09	1	1.8	.09	1.8
5	1	E	Zimbabwe	USD	27	1	2016	27jan2016	Mashonaland East	Harare	Hillside	Retail		Ok Mart	Cigarettes	Dunhill	Master Blend	200	0	17	.085	1	17	.085	1.7
51	1	B	Namibia	NAD	18	1	2016	18jan2016	Khomas	Windhoek	Windhoek West	Retail		Pick 'N Pay	Cigarettes	Winston	Slide Red	20	0	29.5	1.475	16.3	1.809815950920245	.0904907975460123	1.809815950920246
72	1	F	Lesotho	LSL	18	1	2016	18jan2016	Lowlands	Butha-Buthe		Street Vendor		Redacted	Cigarettes	Dunhill	Courtleigh Blend	1	0	2.5	2.5	16.3	.1533742331288344	.1533742331288344	3.067484662576687
49	1	C	Botswana	BWP	15	1	2016	15jan2016	South East District	Gaborone	Block 10	Retail		Checkers	Cigarettes	Craven A	Menthol	20	0	35.95	1.7975	11.5	3.12608695652174	.156304347826087	3.12608695652174
56	1	C	Botswana	BWP	15	1	2016	15jan2016	South East District	Gaborone	Block 10	Retail		Shell Select	Cigarettes	Marlboro	Filter	20	0	45.15	2.2575	11.5	3.926086956521739	.1963043478260869	3.926086956521739
39	1	F	Lesotho	LSL	18	1	2016	18jan2016	Lowlands	Butha-Buthe		Retail		Best Price Mini Supermarket	Cigarettes	Dunhill	Courtleigh Blend	20	0	35	1.75	16.3	2.147239263803681	.1073619631901841	2.147239263803681
58	1	C	Botswana	BWP	15	1	2016	15jan2016	South East District	Gaborone	Station(Railpark Mall)	Retail		Superspar	Cigarettes	Rothmans		20	0	35.45	1.7725	11.5	3.082608695652174	.1541304347826087	3.082608695652174
52	1	B	Namibia	NAD	19	1	2016	19jan2016	Khomas	Windhoek	Kleine Kuppe	Retail		Spar	Cigarettes	Peter Stuyvesant		20	0	34	1.7	16.3	2.085889570552147	.1042944785276074	2.085889570552147
50	1	C	Botswana	BWP	15	1	2016	15jan2016	South East District	Gaborone	White City	Retail		Choppies	Cigarettes	Dunhill	Menthol	20	0	41.95	2.0975	11.5	3.647826086956522	.1823913043478261	3.647826086956521
90	1	F	Lesotho	LSL	27	1	2016	27jan2016	Lowlands	Maseru		Street Vendor		Redacted	Cigarettes	Peter Stuyvesant	Red	1	0	2.5	2.5	16.3	.1533742331288344	.1533742331288344	3.067484662576687
103	1	D	Zimbabwe	USD	26	1	2016	26jan2016	Harare	Harare	Borrowdale	Retail		Zuva Petroleum	Cigarettes	Madison	Toasted	20	0	1.5	.075	1	1.5	.075	1.5
94	1	F	Lesotho	LSL	27	1	2016	27jan2016	Lowlands	Maseru		Street Vendor		Redacted	Cigarettes	Dunhill	Switch	1	0	2.5	2.5	16.3	.1533742331288344	.1533742331288344	3.067484662576687
58	1	C	Botswana	BWP	15	1	2016	15jan2016	South East District	Gaborone	Station(Railpark Mall)	Retail		Superspar	Cigarettes	Dunhill	Master Blend	20	0	39.25	1.9625	11.5	3.41304347826087	.1706521739130435	3.41304347826087
61	1	D	Zimbabwe	USD	27	1	2016	27jan2016	Harare	Harare	Mount Pleasant	Street Vendor		Redacted		Everest	Menthol	1	0	.1	.1	1	.1	.1	2
103	1	D	Zimbabwe	USD	26	1	2016	26jan2016	Harare	Harare	Borrowdale	Retail		Zuva Petroleum	Cigarettes	Madison	Toasted	10	0	.85	.085	1	.85	.085	1.7
52	1	B	Namibia	NAD	19	1	2016	19jan2016	Khomas	Windhoek	Pioneers Park	Retail		Spar	Cigarettes	Dunhill	Blue	20	0	37.3	1.865	16.3	2.288343558282208	.1144171779141104	2.288343558282208
51	1	B	Namibia	NAD	18	1	2016	18jan2016	Khomas	Windhoek	Windhoek West	Retail		Pick 'N Pay	Cigarettes	Dunhill	King Size London Paris New York	20	0	38.99	1.9495	16.3	2.392024539877301	.119601226993865	2.392024539877301
46	1	D	Zimbabwe	USD	15	1	2016	15jan2016	Harare	Harare	Ballantyne	Retail		Spar	Cigarettes	Dunhill	Switch	20	0	2	.1	1	2	.1	2
39	1	F	Lesotho	LSL	18	1	2016	18jan2016	Lowlands	Butha-Buthe		Retail		Best Price Mini Supermarket	Cigarettes	Peter Stuyvesant	Virginia Tobacco	20	0	33	1.65	16.3	2.024539877300613	.1012269938650307	2.024539877300613
14	1	E	Zimbabwe	USD	26	1	2016	26jan2016	Mashonaland East	Harare	Eastlea	Retail		Engen	Cigarettes	Dunhill	Switch Black	20	0	2	.1	1	2	.1	2
70	1	F	Lesotho	LSL	18	1	2016	18jan2016	Lowlands	Butha-Buthe		Street Vendor		Redacted	Cigarettes	Peter Stuyvesant	Virginia Tobacco	1	0	2	2	16.3	.1226993865030675	.1226993865030675	2.45398773006135
52	1	B	Namibia	NAD	19	1	2016	19jan2016	Khomas	Windhoek	Hochland Park	Retail		Spar	Cigarettes	Dunhill	Blue	20	0	38.55	1.9275	16.3	2.365030674846626	.1182515337423313	2.365030674846626
52	1	B	Namibia	NAD	19	1	2016	19jan2016	Khomas	Windhoek	Hochland Park	Retail		Spar	Cigarettes	Camel	Classic	20	0	41.5	2.075	16.3	2.54601226993865	.1273006134969325	2.54601226993865
66	1	D	Zimbabwe	USD	26	1	2016	26jan2016	Harare	Harare	Helensvale	Retail		Total Petroleum	Cigarettes	Pacific	Mist	20	0	1.6	.08	1	1.6	.08	1.6
58	1	C	Botswana	BWP	15	1	2016	15jan2016	South East District	Gaborone	Station(Railpark Mall)	Retail		Superspar	Cigarettes	Ld	Red	10	0	17.85	1.785	11.5	1.552173913043478	.1552173913043478	3.104347826086957
51	1	B	Namibia	NAD	18	1	2016	18jan2016	Khomas	Windhoek	Windhoek West	Retail		Pick 'N Pay	Cigarettes	Aspen	King Size	20	0	20	1	16.3	1.226993865030675	.0613496932515337	1.226993865030675
84	1	F	Lesotho	LSL	27	1	2016	27jan2016	Lowlands	Maseru		Street Vendor		Redacted	Cigarettes	Craven A	Menthol	2	0	5	2.5	16.3	.3067484662576687	.1533742331288344	3.067484662576687	I Got Carried Away By First His Wide Variety For A Street Vendor And Second His Selling Strategy Such That I Forgot To Put Price Tags Before Taking Photographs
103	1	D	Zimbabwe	USD	26	1	2016	26jan2016	Harare	Harare	Borrowdale	Retail		Zuva Petroleum	Cigarettes	Pacific	Breeze	10	0	.5	.05	1	.5	.05	1
47	1	D	Zimbabwe	USD	15	1	2016	15jan2016	Harare	Harare	Ballantyne	Retail		Ballantyne Bottle Store	Cigarettes	Pacific	Mist	20	0	1.3	.065	1	1.3	.065	1.3
117	1	F	Lesotho	LSL	18	1	2016	18jan2016	Lowlands	Butha-Buthe		Street Vendor		Redacted	Cigarettes	Peter Stuyvesant	Virginia Tobacco	1	0	2	2	16.3	.1226993865030675	.1226993865030675	2.45398773006135
52	1	B	Namibia	NAD	19	1	2016	19jan2016	Khomas	Windhoek	Pioneers Park	Retail		Spar	Cigarettes	Chesterfield	Panther Rich	20	0	25.15	1.2575	16.3	1.542944785276073	.0771472392638037	1.542944785276073
104	1	D	Zimbabwe	USD	27	1	2016	27jan2016	Harare	Harare	Mount Pleasant	Retail		Zuva Petroleum	Cigarettes	Pacific	Storm	10	0	.5	.05	1	.5	.05	1
48	1	D	Zimbabwe	USD	15	1	2016	15jan2016	Harare	Harare	Ballantyne	Retail		Ram Petroleum Kiosk	Cigarettes	Rg	American Blend	20	0	1	.05	1	1	.05	1
43	1	F	Lesotho	LSL	24	1	2016	24jan2016	Highlands	Mokhotlong		Retail		Shop B	Cigarettes	Peter Stuyvesant	Virginia Tobacco	20	0	36	1.8	16.3	2.208588957055214	.1104294478527607	2.208588957055214
50	1	C	Botswana	BWP	15	1	2016	15jan2016	South East District	Gaborone	White City	Retail		Choppies	Cigarettes	Rothmans		20	0	35.45	1.7725	11.5	3.082608695652174	.1541304347826087	3.082608695652174
58	1	C	Botswana	BWP	15	1	2016	15jan2016	South East District	Gaborone	Station(Railpark Mall)	Retail		Superspar	Cigarettes	Chesterfield	Classic Blue	20	0	34.95	1.7475	11.5	3.039130434782609	.1519565217391305	3.039130434782609
11	1	E	Zimbabwe	USD	26	1	2016	26jan2016	Mashonaland East	Harare	Fife Avenue	Retail		Ok	Cigarettes	Pacific	Storm	10	0	.5	.05	1	.5	.05	1
39	1	F	Lesotho	LSL	18	1	2016	18jan2016	Lowlands	Butha-Buthe		Retail		Best Price Mini Supermarket	Cigarettes	Kent		20	0	35	1.75	16.3	2.147239263803681	.1073619631901841	2.147239263803681
18	1	F	Lesotho	LSL	15	1	2016	15jan2016	Highlands	Mokhotlong		Retail		Mountain Mini Market	Cigarettes	Peter Stuyvesant	Virginia Tobacco	20	0	34	1.7	16.3	2.085889570552147	.1042944785276074	2.085889570552147	Cigarettes Packs Were Poorly Displyed On Shelves
51	1	B	Namibia	NAD	18	1	2016	18jan2016	Khomas	Windhoek	Windhoek West	Retail		Shoprite	Cigarettes	Marlboro	Gold Beyond	20	0	28.89	1.4445	16.3	1.77239263803681	.0886196319018405	1.77239263803681
39	1	F	Lesotho	LSL	18	1	2016	18jan2016	Lowlands	Butha-Buthe		Retail		Best Price Mini Supermarket	Cigarettes	Rothmans	King Size Size	20	0	33	1.65	16.3	2.024539877300613	.1012269938650307	2.024539877300613
51	1	B	Namibia	NAD	18	1	2016	18jan2016	Khomas	Windhoek	Windhoek West	Retail		Pick 'N Pay	Cigarettes	Rothmans	London Red	20	0	35.99	1.7995	16.3	2.207975460122699	.110398773006135	2.207975460122699
42	1	F	Lesotho	LSL	23	1	2016	23jan2016	Highlands	Mokhotlong		Retail		Shop A	Cigarettes	Craven A		20	0	36	1.8	16.3	2.208588957055214	.1104294478527607	2.208588957055214
51	1	B	Namibia	NAD	18	1	2016	18jan2016	Khomas	Windhoek	Windhoek West	Retail		Shoprite	Cigarettes	Winston	Menthol	20	0	23.79	1.1895	16.3	1.459509202453988	.0729754601226994	1.459509202453988
48	1	D	Zimbabwe	USD	15	1	2016	15jan2016	Harare	Harare	Ballantyne	Retail		Ram Petroleum Kiosk		Newbury	Extra Mild	20	0	1.8	.09	1	1.8	.09	1.8
92	1	F	Lesotho	LSL	27	1	2016	27jan2016	Lowlands	Maseru		Street Vendor		Redacted	Cigarettes	Craven A	Menthol	1	0	2.5	2.5	16.3	.1533742331288344	.1533742331288344	3.067484662576687
92	1	F	Lesotho	LSL	27	1	2016	27jan2016	Lowlands	Maseru		Street Vendor		Redacted	Cigarettes	Dunhill	Courtleigh Blend	1	0	2.5	2.5	16.3	.1533742331288344	.1533742331288344	3.067484662576687
81	1	F	Lesotho	LSL	27	1	2016	27jan2016	Lowlands	Maseru		Street Vendor		Redacted	Cigarettes	Peter Stuyvesant	Red	1	0	3	3	16.3	.1840490797546012	.1840490797546012	3.680981595092025
103	1	D	Zimbabwe	USD	26	1	2016	26jan2016	Harare	Harare	Borrowdale	Retail		Zuva Petroleum	Cigarettes	Pacific	Mist	20	0	1.4	.07	1	1.4	.07	1.4
5	1	E	Zimbabwe	USD	27	1	2016	27jan2016	Mashonaland East	Harare	Hillside	Retail		Ok Mart	Cigarettes	Madison	Toasted	300	0	19.5	.065	1	19.5	.065	1.3
51	1	B	Namibia	NAD	18	1	2016	18jan2016	Khomas	Windhoek	Windhoek West	Retail		Pick 'N Pay	Cigarettes	Ld	Menthol	20	0	20	1	16.3	1.226993865030675	.0613496932515337	1.226993865030675
14	1	E	Zimbabwe	USD	26	1	2016	26jan2016	Mashonaland East	Harare	Eastlea	Retail		Engen	Cigarettes	Madison	Toasted	20	0	1.5	.075	1	1.5	.075	1.5
51	1	B	Namibia	NAD	18	1	2016	18jan2016	Khomas	Windhoek	Windhoek West	Street Vendor		Redacted	Cigarettes	Dunhill	King Size London Paris New York	1	0	3	3	16.3	.1840490797546012	.1840490797546012	3.680981595092025
51	1	B	Namibia	NAD	18	1	2016	18jan2016	Khomas	Windhoek	Windhoek West	Retail		Pick 'N Pay	Cigarettes	Peter Stuyvesant	Silver	20	0	34.99	1.7495	16.3	2.146625766871165	.1073312883435583	2.146625766871165
38	1	F	Lesotho	LSL	18	1	2016	18jan2016	Lowlands	Butha-Buthe		Retail		New Look A To Z Supermarket	Cigarettes	Peter Stuyvesant	Virginia Tobacco	20	0	33.5	1.675	16.3	2.05521472392638	.102760736196319	2.05521472392638
7	1	E	Zimbabwe	USD	27	1	2016	27jan2016	Mashonaland East	Harare	Harare Central Business District	Retail		Engen		Everest	Menthol	20	0	1.5	.075	1	1.5	.075	1.5
51	1	B	Namibia	NAD	18	1	2016	18jan2016	Khomas	Windhoek	Windhoek West	Retail		Pick 'N Pay	Cigarettes	Kent	White	20	0	38.99	1.9495	16.3	2.392024539877301	.119601226993865	2.392024539877301
46	1	D	Zimbabwe	USD	15	1	2016	15jan2016	Harare	Harare	Ballantyne	Retail		Spar	Cigarettes	Mega	Sky	20	0	.9	.045	1	.9	.045	.8999999999999999
58	1	C	Botswana	BWP	15	1	2016	15jan2016	South East District	Gaborone	Station(Railpark Mall)	Retail		Superspar	Cigarettes	Peter Stuyvesant	Filter	30	0	53.95	1.798333333333333	11.5	4.691304347826088	.1563768115942029	3.127536231884058
11	1	E	Zimbabwe	USD	26	1	2016	26jan2016	Mashonaland East	Harare	Fife Avenue	Retail		Ok	Cigarettes	Dunhill	Switch Black	20	0	2	.1	1	2	.1	2
58	1	C	Botswana	BWP	15	1	2016	15jan2016	South East District	Gaborone	Station(Railpark Mall)	Retail		Superspar	Cigarettes	Pacific	Mist	10	0	21.65	2.165	11.5	1.882608695652174	.1882608695652174	3.765217391304347
54	1	C	Botswana	BWP	15	1	2016	15jan2016	South East District	Gaborone	Gaborone West	Retail		Liquorama	Cigarettes	Kent		20	0	37.75	1.8875	11.5	3.282608695652174	.1641304347826087	3.282608695652174
47	1	D	Zimbabwe	USD	15	1	2016	15jan2016	Harare	Harare	Ballantyne	Retail		Ballantyne Bottle Store		Newbury	Extra Mild	20	0	1.8	.09	1	1.8	.09	1.8
50	1	C	Botswana	BWP	15	1	2016	15jan2016	South East District	Gaborone	White City	Retail		Choppies	Cigarettes	Peter Stuyvesant	Silver	20	0	35.45	1.7725	11.5	3.082608695652174	.1541304347826087	3.082608695652174
44	1	F	Lesotho	LSL	24	1	2016	24jan2016	Highlands	Mokhotlong		Retail		Matamong Mini Market	Cigarettes	Craven A		20	0	36	1.8	16.3	2.208588957055214	.1104294478527607	2.208588957055214
16	1	E	Zimbabwe	USD	27	1	2016	27jan2016	Mashonaland East	Harare	Harare Central Business District	Street Vendor		Redacted	Cigarettes	Madison	Toasted	1	0	.1	.1	1	.1	.1	2
64	1	D	Zimbabwe	USD	27	1	2016	27jan2016	Harare	Harare	Mount Pleasant	Street Vendor		Redacted	Cigarettes	Madison	Toasted	1	0	.1	.1	1	.1	.1	2
51	1	B	Namibia	NAD	18	1	2016	18jan2016	Khomas	Windhoek	Windhoek West	Retail		Shoprite	Cigarettes	Kent	White	20	0	36.99	1.8495	16.3	2.269325153374233	.1134662576687117	2.269325153374233
42	1	F	Lesotho	LSL	23	1	2016	23jan2016	Highlands	Mokhotlong		Retail		Shop A	Cigarettes	Rothmans	King Size Size	20	0	36	1.8	16.3	2.208588957055214	.1104294478527607	2.208588957055214
81	1	F	Lesotho	LSL	27	1	2016	27jan2016	Lowlands	Maseru		Street Vendor		Redacted	Cigarettes	Sun	White	1	0	1.5	1.5	16.3	.0920245398773006	.0920245398773006	1.840490797546012
50	1	C	Botswana	BWP	15	1	2016	15jan2016	South East District	Gaborone	White City	Retail		Choppies	Cigarettes	Peter Stuyvesant	Filter	10	0	18.25	1.825	11.5	1.58695652173913	.158695652173913	3.173913043478261
58	1	C	Botswana	BWP	15	1	2016	15jan2016	South East District	Gaborone	Station(Railpark Mall)	Retail		Superspar	Cigarettes	Pacific	Breeze	10	0	23.65	2.365	11.5	2.056521739130435	.2056521739130435	4.113043478260869
9	1	E	Zimbabwe	USD	26	1	2016	26jan2016	Mashonaland East	Harare	Fife Avenue	Retail		Athienitis Tops	Cigarettes	Kingsgate	King Size	20	0	1.5	.075	1	1.5	.075	1.5
31	1	A	Uganda	UGX	22	1	2016	22jan2016	Central Uganda	Kampala	Ntinda	Retail		Shop 3		Sportsman	King Size	20	0	3500	175	3440.9	1.017175738905519	.0508587869452759	1.017175738905519
96	1	F	Lesotho	LSL	15	1	2016	15jan2016	Highlands	Mokhotlong		Street Vendor		Redacted	Cigarettes	Dunhill	Courtleigh Blend	1	0	2.5	2.5	16.3	.1533742331288344	.1533742331288344	3.067484662576687
50	1	C	Botswana	BWP	15	1	2016	15jan2016	South East District	Gaborone	White City	Retail		Choppies	Cigarettes	Chesterfield	Rich Taste	20	0	27.95	1.3975	11.5	2.430434782608696	.1215217391304348	2.430434782608696
11	1	E	Zimbabwe	USD	26	1	2016	26jan2016	Mashonaland East	Harare	Fife Avenue	Retail		Ok	Cigarettes	Dunhill	Master Blend	20	0	2	.1	1	2	.1	2
51	1	B	Namibia	NAD	18	1	2016	18jan2016	Khomas	Windhoek	Windhoek West	Retail		Pick 'N Pay	Cigarettes	Chesterfield	Panther Line Soft Taste	20	0	26.99	1.3495	16.3	1.655828220858895	.0827914110429448	1.655828220858895
121	1	F	Lesotho	LSL	18	1	2016	18jan2016	Lowlands	Butha-Buthe		Street Vendor		Redacted	Cigarettes	Peter Stuyvesant	Virginia Tobacco	1	0	2	2	16.3	.1226993865030675	.1226993865030675	2.45398773006135
51	1	B	Namibia	NAD	18	1	2016	18jan2016	Khomas	Windhoek	Windhoek West	Retail		Pick 'N Pay	Cigarettes	Marlboro	Red Beyond	20	0	30.99	1.5495	16.3	1.901226993865031	.0950613496932515	1.901226993865031
121	1	F	Lesotho	LSL	18	1	2016	18jan2016	Lowlands	Butha-Buthe		Street Vendor		Redacted	Cigarettes	Craven A		1	0	2	2	16.3	.1226993865030675	.1226993865030675	2.45398773006135
11	1	E	Zimbabwe	USD	26	1	2016	26jan2016	Mashonaland East	Harare	Fife Avenue	Retail		Ok	Cigarettes	Pacific	Storm	20	0	1	.05	1	1	.05	1
58	1	C	Botswana	BWP	15	1	2016	15jan2016	South East District	Gaborone	Station(Railpark Mall)	Retail		Superspar	Cigarettes	Chesterfield	Rich Taste	20	0	28.45	1.4225	11.5	2.473913043478261	.1236956521739131	2.473913043478261
6	1	E	Zimbabwe	USD	27	1	2016	27jan2016	Mashonaland East	Harare	Eastlea	Retail		Bon Marche	Cigarettes	Rg	Classic	20	0	1.5	.075	1	1.5	.075	1.5
91	1	F	Lesotho	LSL	27	1	2016	27jan2016	Lowlands	Maseru		Street Vendor		Redacted	Cigarettes	Peter Stuyvesant	Red	1	0	2.5	2.5	16.3	.1533742331288344	.1533742331288344	3.067484662576687
49	1	C	Botswana	BWP	15	1	2016	15jan2016	South East District	Gaborone	Block 10	Retail		Checkers	Cigarettes	Ld	Menthol	20	0	32.95	1.6475	11.5	2.865217391304348	.1432608695652174	2.865217391304347
72	1	F	Lesotho	LSL	18	1	2016	18jan2016	Lowlands	Butha-Buthe		Street Vendor		Redacted	Cigarettes	Peter Stuyvesant	Virginia Tobacco	1	0	2.5	2.5	16.3	.1533742331288344	.1533742331288344	3.067484662576687
44	1	F	Lesotho	LSL	24	1	2016	24jan2016	Highlands	Mokhotlong		Retail		Matamong Mini Market	Cigarettes	Dunhill	Courtleigh Blend	20	0	36	1.8	16.3	2.208588957055214	.1104294478527607	2.208588957055214
1	1	E	Zimbabwe	USD	25	1	2016	25jan2016	Mashonaland East	Harare	Chisipite	Retail		Bon Marche		Newbury	Extra Mild	20	0	1.8	.09	1	1.8	.09	1.8
51	1	B	Namibia	NAD	18	1	2016	18jan2016	Khomas	Windhoek	Windhoek West	Retail		Pick 'N Pay	Cigarettes	Vogue	Luxury Slim	20	0	38.99	1.9495	16.3	2.392024539877301	.119601226993865	2.392024539877301
52	1	B	Namibia	NAD	19	1	2016	19jan2016	Khomas	Windhoek	Hochland Park	Retail		Spar	Cigarettes	Camel	Classic	20	0	41.5	2.075	16.3	2.54601226993865	.1273006134969325	2.54601226993865
5	1	E	Zimbabwe	USD	27	1	2016	27jan2016	Mashonaland East	Harare	Hillside	Retail		Ok Mart	Cigarettes	Pacific	Storm	100	0	7.5	.075	1	7.5	.075	1.5
21	1	A	Uganda	UGX	14	1	2016	14jan2016	Central Uganda	Kampala	Bukoto	Retail		Nakumatt	Cigarettes	Dunhill	Master Blend Blue	20	0	6600	330	3440.9	1.918102821936121	.0959051410968061	1.918102821936121
5	1	E	Zimbabwe	USD	27	1	2016	27jan2016	Mashonaland East	Harare	Hillside	Retail		Ok Mart	Cigarettes	Pacific	Mist	200	0	10.5	.0525	1	10.5	.0525	1.05
	1	F	Lesotho	LSL	28	1	2016	28jan2016	Lowlands	Maseru		Retail		Shoprite	Cigarettes	Dunhill	Switch	20	0	36.99	1.8495	16.3	2.269325153374233	.1134662576687117	2.269325153374233	I Was Not Allowed To Take Pictures In Shoprite
52	1	B	Namibia	NAD	19	1	2016	19jan2016	Khomas	Windhoek	Kleine Kuppe	Retail		Spar	Cigarettes	Ld	Menthol	20	0	19.8	.99	16.3	1.214723926380368	.0607361963190184	1.214723926380368
53	1	C	Botswana	BWP	15	1	2016	15jan2016	South East District	Gaborone	White City	Retail		Jumbo	Cigarettes	Kent		20	0	37.95	1.8975	11.5	3.3	.165	3.3
8	1	E	Zimbabwe	USD	25	1	2016	25jan2016	Mashonaland East	Harare	Chisipite	Retail		Super 7	Cigarettes	Dunhill	Signature Blend Blue	20	0	2.2	.11	1	2.2	.11	2.2
52	1	B	Namibia	NAD	19	1	2016	19jan2016	Khomas	Windhoek	Pioneers Park	Retail		Spar	Cigarettes	Ld	Menthol	20	0	19.8	.99	16.3	1.214723926380368	.0607361963190184	1.214723926380368
50	1	C	Botswana	BWP	15	1	2016	15jan2016	South East District	Gaborone	White City	Retail		Choppies	Cigarettes	Peter Stuyvesant	Menthol Boost	20	0	35.45	1.7725	11.5	3.082608695652174	.1541304347826087	3.082608695652174
52	1	B	Namibia	NAD	19	1	2016	19jan2016	Khomas	Windhoek	Kleine Kuppe	Retail		Checkers	Cigarettes	Benson & Hedges	Smooth Blue	20	0	27.99	1.3995	16.3	1.717177914110429	.0858588957055215	1.717177914110429
51	1	B	Namibia	NAD	18	1	2016	18jan2016	Khomas	Windhoek	Windhoek West	Retail		Pick 'N Pay	Cigarettes	Aspen	Lights	20	0	20	1	16.3	1.226993865030675	.0613496932515337	1.226993865030675
84	1	F	Lesotho	LSL	27	1	2016	27jan2016	Lowlands	Maseru		Street Vendor		Redacted	Cigarettes	Peter Stuyvesant	Blue	1	0	3	3	16.3	.1840490797546012	.1840490797546012	3.680981595092025	I Got Carried Away By First His Wide Variety For A Street Vendor And Second His Selling Strategy Such That I Forgot To Put Price Tags Before Taking Photographs
20	1	F	Lesotho	LSL	15	1	2016	15jan2016	Highlands	Mokhotlong		Retail		Xing Long Enterprice	Cigarettes	Blessing		1	0	1.5	1.5	16.3	.0920245398773006	.0920245398773006	1.840490797546012
47	1	D	Zimbabwe	USD	15	1	2016	15jan2016	Harare	Harare	Ballantyne	Retail		Ballantyne Bottle Store	Cigarettes	Pacific	Storm	2	0	.1	.05	1	.1	.05	1
7	1	E	Zimbabwe	USD	27	1	2016	27jan2016	Mashonaland East	Harare	Harare Central Business District	Retail		Engen	Cigarettes	Kingsgate	King Size	20	0	1.5	.075	1	1.5	.075	1.5
84	1	F	Lesotho	LSL	27	1	2016	27jan2016	Lowlands	Maseru		Street Vendor		Redacted	Cigarettes	Dunhill	Switch	2	0	5	2.5	16.3	.3067484662576687	.1533742331288344	3.067484662576687	I Got Carried Away By First His Wide Variety For A Street Vendor And Second His Selling Strategy Such That I Forgot To Put Price Tags Before Taking Photographs
79	1	F	Lesotho	LSL	27	1	2016	27jan2016	Lowlands	Maseru		Street Vendor		Redacted	Cigarettes	Dunhill	Courtleigh Blend	1	0	2.5	2.5	16.3	.1533742331288344	.1533742331288344	3.067484662576687
47	1	D	Zimbabwe	USD	15	1	2016	15jan2016	Harare	Harare	Ballantyne	Retail		Ballantyne Bottle Store	Cigarettes	Mega	Green	20	0	1	.05	1	1	.05	1
49	1	C	Botswana	BWP	15	1	2016	15jan2016	South East District	Gaborone	Block 10	Retail		Checkers	Cigarettes	Kent		20	0	38.95	1.9475	11.5	3.386956521739131	.1693478260869565	3.386956521739131
58	1	C	Botswana	BWP	15	1	2016	15jan2016	South East District	Gaborone	Station(Railpark Mall)	Retail		Superspar	Cigarettes	Pacific	Storm	10	0	23.65	2.365	11.5	2.056521739130435	.2056521739130435	4.113043478260869
5	1	E	Zimbabwe	USD	27	1	2016	27jan2016	Mashonaland East	Harare	Hillside	Retail		Ok Mart	Cigarettes	Pacific	Blue	100	0	7.5	.075	1	7.5	.075	1.5
52	1	B	Namibia	NAD	19	1	2016	19jan2016	Khomas	Windhoek	Pioneers Park	Retail		Spar	Cigarettes	Dunhill	King Size	20	0	37.3	1.865	16.3	2.288343558282208	.1144171779141104	2.288343558282208
50	1	C	Botswana	BWP	15	1	2016	15jan2016	South East District	Gaborone	White City	Retail		Choppies	Cigarettes	Dunhill	King Size	20	0	37.95	1.8975	11.5	3.3	.165	3.3
66	1	D	Zimbabwe	USD	26	1	2016	26jan2016	Harare	Harare	Helensvale	Retail		Total Petroleum		Berkeley	Extra Mild	20	0	1.8	.09	1	1.8	.09	1.8
52	1	B	Namibia	NAD	19	1	2016	19jan2016	Khomas	Windhoek	Kleine Kuppe	Retail		Spar	Cigarettes	Aspen	Blue	20	0	19.8	.99	16.3	1.214723926380368	.0607361963190184	1.214723926380368
52	1	B	Namibia	NAD	19	1	2016	19jan2016	Khomas	Windhoek	Pioneers Park	Retail		Spar	Cigarettes	Camel		20	0	28.2	1.41	16.3	1.730061349693251	.0865030674846626	1.730061349693251
66	1	D	Zimbabwe	USD	26	1	2016	26jan2016	Harare	Harare	Helensvale	Retail		Total Petroleum		Newbury	Filter	20	0	1.8	.09	1	1.8	.09	1.8
14	1	E	Zimbabwe	USD	26	1	2016	26jan2016	Mashonaland East	Harare	Eastlea	Retail		Engen		Newbury	Extra Mild	20	0	2	.1	1	2	.1	2
110	1	F	Lesotho	LSL	18	1	2016	18jan2016	Lowlands	Butha-Buthe		Street Vendor		Redacted	Cigarettes	Peter Stuyvesant	Virginia Tobacco	1	0	2.5	2.5	16.3	.1533742331288344	.1533742331288344	3.067484662576687
27	1	A	Uganda	UGX	22	1	2016	22jan2016	Central Uganda	Kampala	Ntinda	Retail		Shop 1	Cigarettes	Dunhill	Switch	20	0	6500	325	3440.9	1.889040657967392	.0944520328983696	1.889040657967392
21	1	A	Uganda	UGX	14	1	2016	14jan2016	Central Uganda	Kampala	Bukoto	Retail		Nakumatt	Cigarettes	Dunhill	Switch	20	0	6600	330	3440.9	1.918102821936121	.0959051410968061	1.918102821936121
51	1	B	Namibia	NAD	18	1	2016	18jan2016	Khomas	Windhoek	Windhoek West	Retail		Shoprite	Cigarettes	Benson & Hedges	Smooth Blue	20	0	27.99	1.3995	16.3	1.717177914110429	.0858588957055215	1.717177914110429
15	1	E	Zimbabwe	USD	27	1	2016	27jan2016	Mashonaland East	Harare	Groombridge	Retail		Spar	Cigarettes	Dunhill	Switch Black	20	0	2	.1	1	2	.1	2
51	1	B	Namibia	NAD	18	1	2016	18jan2016	Khomas	Windhoek	Windhoek West	Retail		Shoprite	Cigarettes	Marlboro	Blue Ice	20	0	35.79	1.7895	16.3	2.195705521472393	.1097852760736196	2.195705521472393
63	1	D	Zimbabwe	USD	27	1	2016	27jan2016	Harare	Harare	Mount Pleasant	Street Vendor		Redacted	Cigarettes	Madison	Toasted	1	0	.1	.1	1	.1	.1	2
91	1	F	Lesotho	LSL	27	1	2016	27jan2016	Lowlands	Maseru		Street Vendor		Redacted	Cigarettes	Dunhill	Switch	1	0	2.5	2.5	16.3	.1533742331288344	.1533742331288344	3.067484662576687
51	1	B	Namibia	NAD	18	1	2016	18jan2016	Khomas	Windhoek	Windhoek West	Retail		Shoprite	Cigarettes	Marlboro	Gold	20	0	35.79	1.7895	16.3	2.195705521472393	.1097852760736196	2.195705521472393
66	1	D	Zimbabwe	USD	26	1	2016	26jan2016	Harare	Harare	Helensvale	Retail		Total Petroleum	Cigarettes	Dunhill	Master Blend	20	0	2	.1	1	2	.1	2
85	1	F	Lesotho	LSL	27	1	2016	27jan2016	Lowlands	Maseru		Street Vendor		Redacted	Cigarettes	Dunhill	Courtleigh Blend	1	0	3	3	16.3	.1840490797546012	.1840490797546012	3.680981595092025
69	1	F	Lesotho	LSL	18	1	2016	18jan2016	Lowlands	Butha-Buthe		Street Vendor		Redacted	Cigarettes	Peter Stuyvesant	Virginia Tobacco	1	0	2	2	16.3	.1226993865030675	.1226993865030675	2.45398773006135
9	1	E	Zimbabwe	USD	26	1	2016	26jan2016	Mashonaland East	Harare	Fife Avenue	Retail		Athienitis Tops	Cigarettes	Dunhill	Signature Blend Blue	20	0	2	.1	1	2	.1	2
51	1	B	Namibia	NAD	18	1	2016	18jan2016	Khomas	Windhoek	Windhoek West	Retail		Shoprite	Cigarettes	Peter Stuyvesant	Blue	20	0	33.99	1.6995	16.3	2.085276073619632	.1042638036809816	2.085276073619632
55	1	D	Zimbabwe	USD	26	1	2016	26jan2016	Harare	Harare	Rolf Valley	Retail		Zuva Petroleum	Cigarettes	Madison	Toasted	10	0	1.5	.15	1	1.5	.15	3
58	1	C	Botswana	BWP	15	1	2016	15jan2016	South East District	Gaborone	Station(Railpark Mall)	Retail		Superspar	Cigarettes	Dunhill	Infinite Blend	20	0	39.25	1.9625	11.5	3.41304347826087	.1706521739130435	3.41304347826087
18	1	F	Lesotho	LSL	15	1	2016	15jan2016	Highlands	Mokhotlong		Retail		Mountain Mini Market	Cigarettes	Peter Stuyvesant	Virginia Tobacco	1	0	2	2	16.3	.1226993865030675	.1226993865030675	2.45398773006135	Cigarettes Packs Were Poorly Displyed On Shelves
50	1	C	Botswana	BWP	15	1	2016	15jan2016	South East District	Gaborone	White City	Retail		Choppies	Cigarettes	Craven A	Menthol	10	0	18.25	1.825	11.5	1.58695652173913	.158695652173913	3.173913043478261
57	1	C	Botswana	BWP	15	1	2016	15jan2016	South East District	Gaborone	Station	Retail		Shoppers	Cigarettes	Rothmans		20	0	37.45	1.8725	11.5	3.256521739130435	.1628260869565217	3.256521739130434
51	1	B	Namibia	NAD	18	1	2016	18jan2016	Khomas	Windhoek	Windhoek West	Retail		Pick 'N Pay	Cigarettes	Peter Stuyvesant	Menthol Boost	20	0	35.99	1.7995	16.3	2.207975460122699	.110398773006135	2.207975460122699
13	1	E	Zimbabwe	USD	26	1	2016	26jan2016	Mashonaland East	Harare	Eastlea	Retail		Pennywise Liquor Centre	Cigarettes	Kingsgate	King Size	20	0	1.5	.075	1	1.5	.075	1.5
2	1	E	Zimbabwe	USD	27	1	2016	27jan2016	Mashonaland East	Harare	Harare Central Business District	Street Vendor		Redacted		Everest	Menthol	10	0	1	.1	1	1	.1	2
31	1	A	Uganda	UGX	22	1	2016	22jan2016	Central Uganda	Kampala	Ntinda	Retail		Shop 3	Cigarettes	Dunhill	Switch	20	0	6500	325	3440.9	1.889040657967392	.0944520328983696	1.889040657967392
51	1	B	Namibia	NAD	18	1	2016	18jan2016	Khomas	Windhoek	Windhoek West	Retail		Shoprite	Cigarettes	Craven A	Menthol	20	0	33.99	1.6995	16.3	2.085276073619632	.1042638036809816	2.085276073619632
31	1	A	Uganda	UGX	22	1	2016	22jan2016	Central Uganda	Kampala	Ntinda	Retail		Shop 3	Cigarettes	Rex	Filter	20	0	6500	325	3440.9	1.889040657967392	.0944520328983696	1.889040657967392
7	1	E	Zimbabwe	USD	27	1	2016	27jan2016	Mashonaland East	Harare	Harare Central Business District	Retail		Engen	Cigarettes	Pacific	Storm	20	0	1.3	.065	1	1.3	.065	1.3
51	1	B	Namibia	NAD	18	1	2016	18jan2016	Khomas	Windhoek	Hochland Park	Street Vendor		Redacted	Cigarettes	Dunhill	King Size London Paris New York	1	0	3	3	16.3	.1840490797546012	.1840490797546012	3.680981595092025
49	1	C	Botswana	BWP	15	1	2016	15jan2016	South East District	Gaborone	Block 10	Retail		Checkers	Cigarettes	Kent	Menthol	20	0	38.95	1.9475	11.5	3.386956521739131	.1693478260869565	3.386956521739131
113	1	F	Lesotho	LSL	18	1	2016	18jan2016	Lowlands	Butha-Buthe		Street Vendor		Redacted	Cigarettes	Peter Stuyvesant	Virginia Tobacco	1	0	2.5	2.5	16.3	.1533742331288344	.1533742331288344	3.067484662576687
53	1	C	Botswana	BWP	15	1	2016	15jan2016	South East District	Gaborone	White City	Retail		Jumbo	Cigarettes	Peter Stuyvesant	Menthol Boost	20	0	33.95	1.6975	11.5	2.952173913043478	.1476086956521739	2.952173913043478
52	1	B	Namibia	NAD	19	1	2016	19jan2016	Khomas	Windhoek	Pioneers Park	Retail		Spar	Cigarettes	Benson & Hedges	Smooth Blue	20	0	28	1.4	16.3	1.717791411042945	.0858895705521472	1.717791411042945
51	1	B	Namibia	NAD	18	1	2016	18jan2016	Khomas	Windhoek	Windhoek West	Retail		Pick 'N Pay	Cigarettes	Dunhill	Blue	20	0	38.99	1.9495	16.3	2.392024539877301	.119601226993865	2.392024539877301
76	1	F	Lesotho	LSL	18	1	2016	18jan2016	Lowlands	Butha-Buthe		Street Vendor		Redacted	Cigarettes	Dunhill	Courtleigh Blend	1	0	2.5	2.5	16.3	.1533742331288344	.1533742331288344	3.067484662576687
	1	F	Lesotho	LSL	28	1	2016	28jan2016	Lowlands	Maseru		Retail		Shoprite	Cigarettes	Dunhill	Courtleigh Be Walrus	20	0	35.99	1.7995	16.3	2.207975460122699	.110398773006135	2.207975460122699	I Was Not Allowed To Take Pictures In Shoprite
51	1	B	Namibia	NAD	18	1	2016	18jan2016	Khomas	Windhoek	Windhoek West	Retail		Shoprite	Cigarettes	Dunhill	King Size	20	0	36.99	1.8495	16.3	2.269325153374233	.1134662576687117	2.269325153374233
11	1	E	Zimbabwe	USD	26	1	2016	26jan2016	Mashonaland East	Harare	Fife Avenue	Retail		Ok	Cigarettes	Dunhill	Signature Blend Blue	20	0	2	.1	1	2	.1	2
41	1	F	Lesotho	LSL	23	1	2016	23jan2016	Highlands	Mokhotlong		Retail		Plaatburg Mini Market	Cigarettes	Rothmans	King Size Size	20	0	34.5	1.725	16.3	2.116564417177914	.1058282208588957	2.116564417177914
	1	F	Lesotho	LSL	28	1	2016	28jan2016	Lowlands	Maseru		Retail		Shoprite	Cigarettes	Dunhill	Fine Cut Blue	20	0	39.99	1.9995	16.3	2.453374233128834	.1226687116564417	2.453374233128834	I Was Not Allowed To Take Pictures In Shoprite
51	1	B	Namibia	NAD	18	1	2016	18jan2016	Khomas	Windhoek	Windhoek West	Retail		Pick 'N Pay	Cigarettes	Vogue	Luxury Slim	20	0	38.99	1.9495	16.3	2.392024539877301	.119601226993865	2.392024539877301
49	1	C	Botswana	BWP	15	1	2016	15jan2016	South East District	Gaborone	Block 10	Retail		Checkers	Cigarettes	Kent	Silver	20	0	39.95	1.9975	11.5	3.473913043478261	.1736956521739131	3.473913043478261
44	1	F	Lesotho	LSL	24	1	2016	24jan2016	Highlands	Mokhotlong		Retail		Matamong Mini Market	Cigarettes	Peter Stuyvesant	Virginia Tobacco	20	0	36	1.8	16.3	2.208588957055214	.1104294478527607	2.208588957055214
51	1	B	Namibia	NAD	18	1	2016	18jan2016	Khomas	Windhoek	Windhoek West	Retail		Pick 'N Pay	Cigarettes	Marlboro	Gold	20	0	37.99	1.8995	16.3	2.330674846625767	.1165337423312884	2.330674846625767
54	1	C	Botswana	BWP	15	1	2016	15jan2016	South East District	Gaborone	Gaborone West	Retail		Liquorama	Cigarettes	Dunhill	Switch	20	0	37.75	1.8875	11.5	3.282608695652174	.1641304347826087	3.282608695652174
1	1	E	Zimbabwe	USD	25	1	2016	25jan2016	Mashonaland East	Harare	Chisipite	Retail		Bon Marche		Newbury	Filter	20	0	1.8	.09	1	1.8	.09	1.8
92	1	F	Lesotho	LSL	27	1	2016	27jan2016	Lowlands	Maseru		Street Vendor		Redacted	Cigarettes	Peter Stuyvesant	Red	1	0	2.5	2.5	16.3	.1533742331288344	.1533742331288344	3.067484662576687
10	1	E	Zimbabwe	USD	26	1	2016	26jan2016	Mashonaland East	Harare	Fife Avenue	Retail		Athienitis	Cigarettes	Dunhill	Switch Silver	20	0	2	.1	1	2	.1	2
9	1	E	Zimbabwe	USD	26	1	2016	26jan2016	Mashonaland East	Harare	Fife Avenue	Retail		Athienitis Tops	Cigarettes	Pacific	Mist	20	0	1.3	.065	1	1.3	.065	1.3
10	1	E	Zimbabwe	USD	26	1	2016	26jan2016	Mashonaland East	Harare	Fife Avenue	Retail		Athienitis		Newbury	Filter	20	0	1.8	.09	1	1.8	.09	1.8
58	1	C	Botswana	BWP	15	1	2016	15jan2016	South East District	Gaborone	Station(Railpark Mall)	Retail		Superspar	Cigarettes	Forum	Menthol	10	0	24.05	2.405	11.5	2.091304347826087	.2091304347826087	4.182608695652174
6	1	E	Zimbabwe	USD	27	1	2016	27jan2016	Mashonaland East	Harare	Eastlea	Retail		Bon Marche	Cigarettes	Dunhill	Master Blend	20	0	2	.1	1	2	.1	2
52	1	B	Namibia	NAD	19	1	2016	19jan2016	Khomas	Windhoek	Kleine Kuppe	Retail		Spar	Cigarettes	Vogue	Luxury Slim	20	0	37	1.85	16.3	2.269938650306748	.1134969325153374	2.269938650306748
52	1	B	Namibia	NAD	19	1	2016	19jan2016	Khomas	Windhoek	Hochland Park	Retail		Spar	Cigarettes	Peter Stuyvesant	Blue	20	0	35.45	1.7725	16.3	2.174846625766871	.1087423312883436	2.174846625766871
34	1	F	Lesotho	LSL	16	1	2016	16jan2016	Highlands	Mokhotlong		Retail		Sun City Store	Cigarettes	Dunhill	Courtleigh Blend	1	0	2.5	2.5	16.3	.1533742331288344	.1533742331288344	3.067484662576687
52	1	B	Namibia	NAD	19	1	2016	19jan2016	Khomas	Windhoek	Kleine Kuppe	Retail		Spar	Cigarettes	Camel	Activate	20	0	28.5	1.425	16.3	1.748466257668712	.0874233128834356	1.748466257668712
52	1	B	Namibia	NAD	19	1	2016	19jan2016	Khomas	Windhoek	Pioneers Park	Retail		Spar	Cigarettes	Marlboro	Gold	20	0	36	1.8	16.3	2.208588957055214	.1104294478527607	2.208588957055214
108	1	F	Lesotho	LSL	18	1	2016	18jan2016	Lowlands	Butha-Buthe		Street Vendor		Redacted	Cigarettes	Dunhill	Courtleigh Blend	1	0	2.5	2.5	16.3	.1533742331288344	.1533742331288344	3.067484662576687
28	1	F	Lesotho	LSL	16	1	2016	16jan2016	Highlands	Mokhotlong		Retail		Sentebale Café	Cigarettes	Dunhill	Courtleigh Blend	1	0	2.5	2.5	16.3	.1533742331288344	.1533742331288344	3.067484662576687
52	1	B	Namibia	NAD	19	1	2016	19jan2016	Khomas	Windhoek	Kleine Kuppe	Retail		Spar	Cigarettes	Chesterfield	Panther Line Rich Taste	20	0	25.5	1.275	16.3	1.56441717791411	.0782208588957055	1.56441717791411
120	1	F	Lesotho	LSL	18	1	2016	18jan2016	Lowlands	Butha-Buthe		Street Vendor		Redacted	Cigarettes	Dunhill	Courtleigh Blend	1	0	2.5	2.5	16.3	.1533742331288344	.1533742331288344	3.067484662576687
52	1	B	Namibia	NAD	19	1	2016	19jan2016	Khomas	Windhoek	Kleine Kuppe	Retail		Spar	Cigarettes	Ld	Red	20	0	19.8	.99	16.3	1.214723926380368	.0607361963190184	1.214723926380368
50	1	C	Botswana	BWP	15	1	2016	15jan2016	South East District	Gaborone	White City	Retail		Choppies	Cigarettes	Kent	White	20	0	37.95	1.8975	11.5	3.3	.165	3.3
49	1	C	Botswana	BWP	15	1	2016	15jan2016	South East District	Gaborone	Block 10	Retail		Checkers	Cigarettes	Chesterfield	Classic Blue	20	0	35.95	1.7975	11.5	3.12608695652174	.156304347826087	3.12608695652174
51	1	B	Namibia	NAD	18	1	2016	18jan2016	Khomas	Windhoek	Windhoek West	Retail		Shoprite	Cigarettes	Ld	Blue	20	0	19.39	.9695	16.3	1.189570552147239	.059478527607362	1.189570552147239
52	1	B	Namibia	NAD	19	1	2016	19jan2016	Khomas	Windhoek	Kleine Kuppe	Retail		Spar	Cigarettes	Kent		20	0	37	1.85	16.3	2.269938650306748	.1134969325153374	2.269938650306748
41	1	F	Lesotho	LSL	23	1	2016	23jan2016	Highlands	Mokhotlong		Retail		Plaatburg Mini Market	Cigarettes	Craven A		20	0	34.5	1.725	16.3	2.116564417177914	.1058282208588957	2.116564417177914	The Store Had Ran Out Of These Three Types Of Cigarette
103	1	D	Zimbabwe	USD	26	1	2016	26jan2016	Harare	Harare	Borrowdale	Retail		Zuva Petroleum	Cigarettes	Dunhill	Switch	20	0	2	.1	1	2	.1	2
52	1	B	Namibia	NAD	19	1	2016	19jan2016	Khomas	Windhoek	Pioneers Park	Retail		Spar	Cigarettes	Aspen	Blue	20	0	19.8	.99	16.3	1.214723926380368	.0607361963190184	1.214723926380368
3	1	E	Zimbabwe	USD	27	1	2016	27jan2016	Mashonaland East	Harare	Harare Central Business District	Street Vendor		Redacted	Cigarettes	Madison	Toasted	1	0	.1	.1	1	.1	.1	2
51	1	B	Namibia	NAD	18	1	2016	18jan2016	Khomas	Windhoek	Windhoek West	Retail		Pick 'N Pay	Cigarettes	Winston	Slide Red	20	0	24.99	1.2495	16.3	1.533128834355828	.0766564417177914	1.533128834355828
48	1	D	Zimbabwe	USD	15	1	2016	15jan2016	Harare	Harare	Ballantyne	Retail		Ram Petroleum Kiosk	Cigarettes	Madison	Toasted	10	0	1.8	.18	1	1.8	.18	3.6
51	1	B	Namibia	NAD	18	1	2016	18jan2016	Khomas	Windhoek	Windhoek West	Retail		Pick 'N Pay	Cigarettes	Benson & Hedges	Smooth Blue	20	0	29.99	1.4995	16.3	1.839877300613497	.0919938650306748	1.839877300613497
51	1	B	Namibia	NAD	18	1	2016	18jan2016	Khomas	Windhoek	Windhoek West	Retail		Shoprite	Cigarettes	Camel		20	0	27.99	1.3995	16.3	1.717177914110429	.0858588957055215	1.717177914110429
1	1	E	Zimbabwe	USD	25	1	2016	25jan2016	Mashonaland East	Harare	Chisipite	Retail		Bon Marche		Everest	Menthol	20	0	1.5	.075	1	1.5	.075	1.5
3	1	E	Zimbabwe	USD	27	1	2016	27jan2016	Mashonaland East	Harare	Harare Central Business District	Street Vendor		Redacted		Everest	Menthol	10	0	1	.1	1	1	.1	2
55	1	D	Zimbabwe	USD	26	1	2016	26jan2016	Harare	Harare	Rolf Valley	Retail		Zuva Petroleum	Cigarettes	Pacific	Storm	20	0	1	.05	1	1	.05	1
48	1	D	Zimbabwe	USD	15	1	2016	15jan2016	Harare	Harare	Ballantyne	Retail		Ram Petroleum Kiosk		Newbury	Filter	20	0	1.8	.09	1	1.8	.09	1.8
14	1	E	Zimbabwe	USD	26	1	2016	26jan2016	Mashonaland East	Harare	Eastlea	Retail		Engen		Everest	Menthol	20	0	1.5	.075	1	1.5	.075	1.5
49	1	C	Botswana	BWP	15	1	2016	15jan2016	South East District	Gaborone	Block 10	Retail		Checkers	Cigarettes	Vogue	Luxury Slims Blue	20	0	38.95	1.9475	11.5	3.386956521739131	.1693478260869565	3.386956521739131
52	1	B	Namibia	NAD	19	1	2016	19jan2016	Khomas	Windhoek	Pioneers Park	Retail		Spar	Cigarettes	Winston	Slide Blue	20	0	23.9	1.195	16.3	1.466257668711656	.0733128834355828	1.466257668711656
89	1	F	Lesotho	LSL	27	1	2016	27jan2016	Lowlands	Maseru		Street Vendor		Redacted	Cigarettes	Dunhill	Courtleigh Blend	1	0	2.5	2.5	16.3	.1533742331288344	.1533742331288344	3.067484662576687
51	1	B	Namibia	NAD	18	1	2016	18jan2016	Khomas	Windhoek	Windhoek West	Retail		Shoprite	Cigarettes	Kent		20	0	36.99	1.8495	16.3	2.269325153374233	.1134662576687117	2.269325153374233
48	1	D	Zimbabwe	USD	15	1	2016	15jan2016	Harare	Harare	Ballantyne	Retail		Ram Petroleum Kiosk	Cigarettes	Rg	Special Menthol	20	0	1.5	.075	1	1.5	.075	1.5
94	1	F	Lesotho	LSL	27	1	2016	27jan2016	Lowlands	Maseru		Street Vendor		Redacted	Cigarettes	Dunhill	Courtleigh Blend	1	0	2.5	2.5	16.3	.1533742331288344	.1533742331288344	3.067484662576687
50	1	C	Botswana	BWP	15	1	2016	15jan2016	South East District	Gaborone	White City	Retail		Choppies	Cigarettes	Dunhill	Switch	20	0	37.95	1.8975	11.5	3.3	.165	3.3
25	1	A	Uganda	UGX	14	1	2016	14jan2016	Central Uganda	Kampala	Bukoto	Retail		Shell Select	Cigarettes	Rex	King Size	20	0	6000	300	3440.9	1.743729838123747	.0871864919061873	1.743729838123747
53	1	C	Botswana	BWP	15	1	2016	15jan2016	South East District	Gaborone	White City	Retail		Jumbo	Cigarettes	Peter Stuyvesant	Extra Mild Blue	20	0	33.95	1.6975	11.5	2.952173913043478	.1476086956521739	2.952173913043478
51	1	B	Namibia	NAD	18	1	2016	18jan2016	Khomas	Windhoek	Windhoek West	Retail		Shoprite	Cigarettes	Benson & Hedges	Switch	20	0	29.99	1.4995	16.3	1.839877300613497	.0919938650306748	1.839877300613497
53	1	C	Botswana	BWP	15	1	2016	15jan2016	South East District	Gaborone	White City	Retail		Jumbo	Cigarettes	Peter Stuyvesant	Filter	20	0	33.95	1.6975	11.5	2.952173913043478	.1476086956521739	2.952173913043478
51	1	B	Namibia	NAD	18	1	2016	18jan2016	Khomas	Windhoek	Windhoek West	Street Vendor		Redacted	Cigarettes	Dunhill	King Size London Paris New York	1	0	3	3	16.3	.1840490797546012	.1840490797546012	3.680981595092025
47	1	D	Zimbabwe	USD	15	1	2016	15jan2016	Harare	Harare	Ballantyne	Retail		Ballantyne Bottle Store		Newbury	Filter	20	0	1.8	.09	1	1.8	.09	1.8
50	1	C	Botswana	BWP	15	1	2016	15jan2016	South East District	Gaborone	White City	Retail		Choppies	Cigarettes	Dunhill	Menthol	20	0	37.95	1.8975	11.5	3.3	.165	3.3
7	1	E	Zimbabwe	USD	27	1	2016	27jan2016	Mashonaland East	Harare	Harare Central Business District	Retail		Engen		Newbury	Filter	20	0	1.9	.095	1	1.9	.095	1.9
11	1	E	Zimbabwe	USD	26	1	2016	26jan2016	Mashonaland East	Harare	Fife Avenue	Retail		Ok	Cigarettes	Rg	Special Menthol	20	0	1.25	.0625	1	1.25	.0625	1.25	Special Offer
49	1	C	Botswana	BWP	15	1	2016	15jan2016	South East District	Gaborone	Block 10	Retail		Checkers	Cigarettes	Marlboro	Blue Ice	20	0	41.95	2.0975	11.5	3.647826086956522	.1823913043478261	3.647826086956521
17	1	A	Uganda	UGX	14	1	2016	14jan2016	Central Uganda	Kampala	Ntinda	Retail		Capital Shoppers Supermarket	Cigarettes	Dunhill	Switch	20	0	6700	335	3440.9	1.94716498590485	.0973582492952425	1.94716498590485
5	1	E	Zimbabwe	USD	27	1	2016	27jan2016	Mashonaland East	Harare	Hillside	Retail		Ok Mart	Cigarettes	Pacific	Blue	200	0	10.5	.0525	1	10.5	.0525	1.05
13	1	E	Zimbabwe	USD	26	1	2016	26jan2016	Mashonaland East	Harare	Eastlea	Retail		Pennywise Liquor Centre	Cigarettes	Madison	Toasted	20	0	1.5	.075	1	1.5	.075	1.5
63	1	D	Zimbabwe	USD	27	1	2016	27jan2016	Harare	Harare	Mount Pleasant	Street Vendor		Redacted	Cigarettes	Pacific	Storm	1	0	.1	.1	1	.1	.1	2
39	1	F	Lesotho	LSL	18	1	2016	18jan2016	Lowlands	Butha-Buthe		Retail		Best Price Mini Supermarket	Cigarettes	Craven A		20	0	33	1.65	16.3	2.024539877300613	.1012269938650307	2.024539877300613
56	1	C	Botswana	BWP	15	1	2016	15jan2016	South East District	Gaborone	Block 10	Retail		Shell Select	Cigarettes	Dunhill	Switch	20	0	44.1	2.205	11.5	3.834782608695652	.1917391304347826	3.834782608695652
1	1	E	Zimbabwe	USD	25	1	2016	25jan2016	Mashonaland East	Harare	Chisipite	Retail		Bon Marche	Cigarettes	Pacific	Mist	20	0	1.3	.065	1	1.3	.065	1.3
57	1	C	Botswana	BWP	15	1	2016	15jan2016	South East District	Gaborone	Station	Retail		Shoppers	Cigarettes	Peter Stuyvesant	Filter	10	0	18.25	1.825	11.5	1.58695652173913	.158695652173913	3.173913043478261
50	1	C	Botswana	BWP	15	1	2016	15jan2016	South East District	Gaborone	White City	Retail		Choppies	Cigarettes	Kent	Silver	20	0	37.95	1.8975	11.5	3.3	.165	3.3
43	1	F	Lesotho	LSL	24	1	2016	24jan2016	Highlands	Mokhotlong		Retail		Shop B	Cigarettes	Dunhill	Courtleigh Blend	20	0	38	1.9	16.3	2.331288343558282	.1165644171779141	2.331288343558282
12	1	E	Zimbabwe	USD	26	1	2016	26jan2016	Mashonaland East	Harare	Eastlea	Street Vendor		Redacted		Everest	Menthol	20	0	2	.1	1	2	.1	2
12	1	E	Zimbabwe	USD	26	1	2016	26jan2016	Mashonaland East	Harare	Eastlea	Street Vendor		Redacted	Cigarettes	Madison	Toasted	20	0	2	.1	1	2	.1	2
53	1	C	Botswana	BWP	15	1	2016	15jan2016	South East District	Gaborone	White City	Retail		Jumbo	Cigarettes	Marlboro	Beyond Gold	20	0	36.95	1.8475	11.5	3.21304347826087	.1606521739130435	3.21304347826087
56	1	C	Botswana	BWP	15	1	2016	15jan2016	South East District	Gaborone	Block 10	Retail		Shell Select	Cigarettes	Dunhill	Courtleigh Blend	20	0	44.1	2.205	11.5	3.834782608695652	.1917391304347826	3.834782608695652
52	1	B	Namibia	NAD	19	1	2016	19jan2016	Khomas	Windhoek	Hochland Park	Retail		Spar	Cigarettes	Dunhill	Switch Black	20	0	38.55	1.9275	16.3	2.365030674846626	.1182515337423313	2.365030674846626
11	1	E	Zimbabwe	USD	26	1	2016	26jan2016	Mashonaland East	Harare	Fife Avenue	Retail		Ok	Cigarettes	Madison	Toasted	10	0	.85	.085	1	.85	.085	1.7
51	1	B	Namibia	NAD	18	1	2016	18jan2016	Khomas	Windhoek	Windhoek West	Retail		Pick 'N Pay		Afzal	Golden Amber	20	0	36.99	1.8495	16.3	2.269325153374233	.1134662576687117	2.269325153374233
25	1	A	Uganda	UGX	14	1	2016	14jan2016	Central Uganda	Kampala	Bukoto	Retail		Shell Select	Cigarettes	Dunhill	Switch	20	0	6000	300	3440.9	1.743729838123747	.0871864919061873	1.743729838123747
52	1	B	Namibia	NAD	19	1	2016	19jan2016	Khomas	Windhoek	Kleine Kuppe	Retail		Checkers	Cigarettes	Peter Stuyvesant		20	0	33.99	1.6995	16.3	2.085276073619632	.1042638036809816	2.085276073619632
51	1	B	Namibia	NAD	18	1	2016	18jan2016	Khomas	Windhoek	Windhoek West	Retail		Shoprite	Cigarettes	Chesterfield	Red	20	0	29.99	1.4995	16.3	1.839877300613497	.0919938650306748	1.839877300613497
107	1	F	Lesotho	LSL	18	1	2016	18jan2016	Lowlands	Butha-Buthe		Street Vendor		Redacted	Cigarettes	Peter Stuyvesant	Virginia Tobacco	1	0	2	2	16.3	.1226993865030675	.1226993865030675	2.45398773006135
11	1	E	Zimbabwe	USD	26	1	2016	26jan2016	Mashonaland East	Harare	Fife Avenue	Retail		Ok	Cigarettes	Rg		20	0	.9	.045	1	.9	.045	.8999999999999999	Special Offer
51	1	B	Namibia	NAD	18	1	2016	18jan2016	Khomas	Windhoek	Windhoek West	Retail		Pick 'N Pay	Cigarettes	Pall Mall	Red	20	0	24.99	1.2495	16.3	1.533128834355828	.0766564417177914	1.533128834355828
81	1	F	Lesotho	LSL	27	1	2016	27jan2016	Lowlands	Maseru		Street Vendor		Redacted	Cigarettes	Dunhill	Courtleigh Blend	1	0	3	3	16.3	.1840490797546012	.1840490797546012	3.680981595092025
52	1	B	Namibia	NAD	19	1	2016	19jan2016	Khomas	Windhoek	Kleine Kuppe	Retail		Checkers	Cigarettes	Dunhill	King Size	20	0	36.99	1.8495	16.3	2.269325153374233	.1134662576687117	2.269325153374233
7	1	E	Zimbabwe	USD	27	1	2016	27jan2016	Mashonaland East	Harare	Harare Central Business District	Retail		Engen	Cigarettes	Pacific	Breeze Menthol	20	0	1.3	.065	1	1.3	.065	1.3
51	1	B	Namibia	NAD	18	1	2016	18jan2016	Khomas	Windhoek	Windhoek West	Retail		Pick 'N Pay	Cigarettes	Benson & Hedges	Smooth Blue	20	0	29.99	1.4995	16.3	1.839877300613497	.0919938650306748	1.839877300613497
7	1	E	Zimbabwe	USD	27	1	2016	27jan2016	Mashonaland East	Harare	Harare Central Business District	Retail		Engen	Cigarettes	Dunhill	Signature Blend Blue	20	0	2	.1	1	2	.1	2
51	1	B	Namibia	NAD	18	1	2016	18jan2016	Khomas	Windhoek	Windhoek West	Retail		Pick 'N Pay	Cigarettes	Benson & Hedges	Special Red	20	0	29.99	1.4995	16.3	1.839877300613497	.0919938650306748	1.839877300613497
52	1	B	Namibia	NAD	19	1	2016	19jan2016	Khomas	Windhoek	Pioneers Park	Retail		Spar	Cigarettes	Chesterfield	Panther Cool	20	0	25.25	1.2625	16.3	1.549079754601227	.0774539877300613	1.549079754601227
52	1	B	Namibia	NAD	19	1	2016	19jan2016	Khomas	Windhoek	Kleine Kuppe	Retail		Spar	Cigarettes	Chesterfield	Blue	20	0	30.5	1.525	16.3	1.871165644171779	.0935582822085889	1.871165644171779
58	1	C	Botswana	BWP	15	1	2016	15jan2016	South East District	Gaborone	Station(Railpark Mall)	Retail		Superspar	Cigarettes	Peter Stuyvesant	Extra Mild Blue	20	0	35.45	1.7725	11.5	3.082608695652174	.1541304347826087	3.082608695652174
40	1	F	Lesotho	LSL	18	1	2016	18jan2016	Lowlands	Butha-Buthe		Retail		Gren'S No. 1 Supermarket	Cigarettes	Sun	Blue	20	0	20	1	16.3	1.226993865030675	.0613496932515337	1.226993865030675
84	1	F	Lesotho	LSL	27	1	2016	27jan2016	Lowlands	Maseru		Street Vendor		Redacted	Cigarettes	Dunhill	Switch	1	0	3	3	16.3	.1840490797546012	.1840490797546012	3.680981595092025	I Got Carried Away By First His Wide Variety For A Street Vendor And Second His Selling Strategy Such That I Forgot To Put Price Tags Before Taking Photographs
52	1	B	Namibia	NAD	19	1	2016	19jan2016	Khomas	Windhoek	Kleine Kuppe	Retail		Checkers	Cigarettes	Benson & Hedges	Switch	20	0	29.99	1.4995	16.3	1.839877300613497	.0919938650306748	1.839877300613497
18	1	F	Lesotho	LSL	15	1	2016	15jan2016	Highlands	Mokhotlong		Retail		Mountain Mini Market	Cigarettes	Sun	White	20	0	20	1	16.3	1.226993865030675	.0613496932515337	1.226993865030675	Cigarettes Packs Were Poorly Displyed On Shelves
58	1	C	Botswana	BWP	15	1	2016	15jan2016	South East District	Gaborone	Station(Railpark Mall)	Retail		Superspar	Cigarettes	Kent	Silver	20	0	39.25	1.9625	11.5	3.41304347826087	.1706521739130435	3.41304347826087
	1	F	Lesotho	LSL	28	1	2016	28jan2016	Lowlands	Maseru		Retail		Shoprite	Cigarettes	Ld	Red	20	0	20.99	1.0495	16.3	1.287730061349693	.0643865030674847	1.287730061349693	I Was Not Allowed To Take Pictures In Shoprite
10	1	E	Zimbabwe	USD	26	1	2016	26jan2016	Mashonaland East	Harare	Fife Avenue	Retail		Athienitis	Cigarettes	Dunhill	Master Blend	20	0	2	.1	1	2	.1	2
52	1	B	Namibia	NAD	19	1	2016	19jan2016	Khomas	Windhoek	Kleine Kuppe	Retail		Spar	Cigarettes	Benson & Hedges	Smooth Blue	20	0	28	1.4	16.3	1.717791411042945	.0858895705521472	1.717791411042945
50	1	C	Botswana	BWP	15	1	2016	15jan2016	South East District	Gaborone	White City	Retail		Choppies	Cigarettes	Dunhill	Black Fine Cut	20	0	41.95	2.0975	11.5	3.647826086956522	.1823913043478261	3.647826086956521
29	1	A	Uganda	UGX	22	1	2016	22jan2016	Central Uganda	Kampala	Ntinda	Retail		Shop 2	Cigarettes	Dunhill	Master Blend Blue	20	0	7000	350	3440.9	2.034351477811038	.1017175738905519	2.034351477811038
52	1	B	Namibia	NAD	19	1	2016	19jan2016	Khomas	Windhoek	Kleine Kuppe	Retail		Spar	Cigarettes	Marlboro	King Size	20	0	36	1.8	16.3	2.208588957055214	.1104294478527607	2.208588957055214
5	1	E	Zimbabwe	USD	27	1	2016	27jan2016	Mashonaland East	Harare	Hillside	Retail		Ok Mart	Cigarettes	Pacific	Breeze Menthol	100	0	7.5	.075	1	7.5	.075	1.5
8	1	E	Zimbabwe	USD	25	1	2016	25jan2016	Mashonaland East	Harare	Chisipite	Retail		Super 7		Berkeley	Extra Mild	20	0	2	.1	1	2	.1	2
14	1	E	Zimbabwe	USD	26	1	2016	26jan2016	Mashonaland East	Harare	Eastlea	Retail		Engen	Cigarettes	Madison	Toasted	30	0	2.25	.075	1	2.25	.075	1.5
50	1	C	Botswana	BWP	15	1	2016	15jan2016	South East District	Gaborone	White City	Retail		Choppies	Cigarettes	Dunhill	Courtleigh Blend	20	0	37.95	1.8975	11.5	3.3	.165	3.3
9	1	E	Zimbabwe	USD	26	1	2016	26jan2016	Mashonaland East	Harare	Fife Avenue	Retail		Athienitis Tops	Cigarettes	Madison	Toasted	20	0	1.5	.075	1	1.5	.075	1.5
21	1	A	Uganda	UGX	14	1	2016	14jan2016	Central Uganda	Kampala	Bukoto	Retail		Nakumatt		Sportsman	King Size	20	0	3100	155	3440.9	.9009270830306024	.0450463541515301	.9009270830306024
65	1	D	Zimbabwe	USD	27	1	2016	27jan2016	Harare	Harare	Mount Pleasant	Street Vendor		Redacted	Cigarettes	Madison	Toasted	20	0	2	.1	1	2	.1	2
	1	F	Lesotho	LSL	28	1	2016	28jan2016	Lowlands	Maseru		Retail		Shoprite	Cigarettes	Dunhill	King Size Size	200	0	369.9	1.8495	16.3	22.69325153374233	.1134662576687117	2.269325153374233	I Was Not Allowed To Take Pictures In Shoprite
58	1	C	Botswana	BWP	15	1	2016	15jan2016	South East District	Gaborone	Station(Railpark Mall)	Retail		Superspar	Cigarettes	Kent	Menthol	20	0	39.25	1.9625	11.5	3.41304347826087	.1706521739130435	3.41304347826087
61	1	D	Zimbabwe	USD	27	1	2016	27jan2016	Harare	Harare	Mount Pleasant	Street Vendor		Redacted	Cigarettes	Madison	Toasted	1	0	.1	.1	1	.1	.1	2
30	1	F	Lesotho	LSL	16	1	2016	16jan2016	Highlands	Mokhotlong		Retail		Holsum Shopping Centre	Cigarettes	Peter Stuyvesant	Virginia Tobacco	1	0	2.5	2.5	16.3	.1533742331288344	.1533742331288344	3.067484662576687
7	1	E	Zimbabwe	USD	27	1	2016	27jan2016	Mashonaland East	Harare	Harare Central Business District	Retail		Engen		Newbury	Extra Mild	20	0	1.9	.095	1	1.9	.095	1.9
58	1	C	Botswana	BWP	15	1	2016	15jan2016	South East District	Gaborone	Station(Railpark Mall)	Retail		Superspar	Cigarettes	Atlantic	Wave	10	0	17	1.7	11.5	1.478260869565217	.1478260869565217	2.956521739130435
51	1	B	Namibia	NAD	18	1	2016	18jan2016	Khomas	Windhoek	Windhoek West	Retail		Pick 'N Pay	Cigarettes	Chesterfield	Panther Line Rich Taste	20	0	26.99	1.3495	16.3	1.655828220858895	.0827914110429448	1.655828220858895
8	1	E	Zimbabwe	USD	25	1	2016	25jan2016	Mashonaland East	Harare	Chisipite	Retail		Super 7		Newbury	Filter	20	0	2	.1	1	2	.1	2
46	1	D	Zimbabwe	USD	15	1	2016	15jan2016	Harare	Harare	Ballantyne	Retail		Spar		Everest	Menthol	10	0	.8	.08	1	.8	.08	1.6
51	1	B	Namibia	NAD	18	1	2016	18jan2016	Khomas	Windhoek	Windhoek West	Retail		Pick 'N Pay	Cigarettes	Camel	Blue	20	0	37.99	1.8995	16.3	2.330674846625767	.1165337423312884	2.330674846625767
17	1	A	Uganda	UGX	14	1	2016	14jan2016	Central Uganda	Kampala	Ntinda	Retail		Capital Shoppers Supermarket		Sportsman	King Size	20	0	6700	335	3440.9	1.94716498590485	.0973582492952425	1.94716498590485
62	1	D	Zimbabwe	USD	27	1	2016	27jan2016	Harare	Harare	Mount Pleasant	Street Vendor		Redacted	Cigarettes	Madison	Toasted	1	0	.1	.1	1	.1	.1	2
49	1	C	Botswana	BWP	15	1	2016	15jan2016	South East District	Gaborone	Block 10	Retail		Checkers	Cigarettes	Marlboro	Red King Size	20	0	41.95	2.0975	11.5	3.647826086956522	.1823913043478261	3.647826086956521
52	1	B	Namibia	NAD	19	1	2016	19jan2016	Khomas	Windhoek	Kleine Kuppe	Retail		Checkers	Cigarettes	Benson & Hedges	Special Red	20	0	27.99	1.3995	16.3	1.717177914110429	.0858588957055215	1.717177914110429
57	1	C	Botswana	BWP	15	1	2016	15jan2016	South East District	Gaborone	Station	Retail		Shoppers	Cigarettes	Dunhill	Courtleigh Blend	20	0	37.95	1.8975	11.5	3.3	.165	3.3
33	1	A	Uganda	UGX	22	1	2016	22jan2016	Central Uganda	Kampala	Ntinda	Retail		Royal Supermarket	Cigarettes	Rex	Filter	20	0	7500	375	3440.9	2.179662297654683	.1089831148827342	2.179662297654683
25	1	A	Uganda	UGX	14	1	2016	14jan2016	Central Uganda	Kampala	Bukoto	Retail		Shell Select	Cigarettes	Dunhill	Master Blend Red	20	0	6000	300	3440.9	1.743729838123747	.0871864919061873	1.743729838123747
2	1	E	Zimbabwe	USD	27	1	2016	27jan2016	Mashonaland East	Harare	Harare Central Business District	Street Vendor		Redacted		Everest	Menthol	1	0	.1	.1	1	.1	.1	2
48	1	D	Zimbabwe	USD	15	1	2016	15jan2016	Harare	Harare	Ballantyne	Retail		Ram Petroleum Kiosk		Everest	Menthol	10	0	1.8	.18	1	1.8	.18	3.6
51	1	B	Namibia	NAD	18	1	2016	18jan2016	Khomas	Windhoek	Windhoek West	Retail		Pick 'N Pay	Cigarettes	Benson & Hedges	Switch	20	0	31.99	1.5995	16.3	1.962576687116564	.0981288343558282	1.962576687116564
52	1	B	Namibia	NAD	19	1	2016	19jan2016	Khomas	Windhoek	Pioneers Park	Retail		Spar	Cigarettes	Marlboro	Red	20	0	36	1.8	16.3	2.208588957055214	.1104294478527607	2.208588957055214
11	1	E	Zimbabwe	USD	26	1	2016	26jan2016	Mashonaland East	Harare	Fife Avenue	Retail		Ok		Newbury	Filter	20	0	1.8	.09	1	1.8	.09	1.8
51	1	B	Namibia	NAD	18	1	2016	18jan2016	Khomas	Windhoek	Windhoek West	Retail		Pick 'N Pay	Cigarettes	Kent		20	0	38.99	1.9495	16.3	2.392024539877301	.119601226993865	2.392024539877301
93	1	F	Lesotho	LSL	27	1	2016	27jan2016	Lowlands	Maseru		Street Vendor		Redacted	Cigarettes	Craven A	Menthol	1	0	2.5	2.5	16.3	.1533742331288344	.1533742331288344	3.067484662576687
48	1	D	Zimbabwe	USD	15	1	2016	15jan2016	Harare	Harare	Ballantyne	Retail		Ram Petroleum Kiosk	Cigarettes	Rg	Classic	20	0	1	.05	1	1	.05	1
52	1	B	Namibia	NAD	19	1	2016	19jan2016	Khomas	Windhoek	Hochland Park	Retail		Spar	Cigarettes	Vogue	Luxury Slim	20	0	38.55	1.9275	16.3	2.365030674846626	.1182515337423313	2.365030674846626
49	1	C	Botswana	BWP	15	1	2016	15jan2016	South East District	Gaborone	Block 10	Retail		Checkers	Cigarettes	Peter Stuyvesant	Laube	30	0	55.95	1.865	11.5	4.865217391304348	.1621739130434783	3.243478260869566
20	1	F	Lesotho	LSL	15	1	2016	15jan2016	Highlands	Mokhotlong		Retail		Xing Long Enterprice	Cigarettes	Sun	White	20	0	22	1.1	16.3	1.349693251533742	.0674846625766871	1.349693251533742
53	1	C	Botswana	BWP	15	1	2016	15jan2016	South East District	Gaborone	White City	Retail		Jumbo	Cigarettes	Dunhill	Signature Blend	20	0	36.95	1.8475	11.5	3.21304347826087	.1606521739130435	3.21304347826087
52	1	B	Namibia	NAD	19	1	2016	19jan2016	Khomas	Windhoek	Kleine Kuppe	Retail		Spar	Cigarettes	Marlboro	Gold	20	0	36	1.8	16.3	2.208588957055214	.1104294478527607	2.208588957055214
20	1	F	Lesotho	LSL	15	1	2016	15jan2016	Highlands	Mokhotlong		Retail		Xing Long Enterprice	Cigarettes	Blessing		20	0	22	1.1	16.3	1.349693251533742	.0674846625766871	1.349693251533742
17	1	A	Uganda	UGX	14	1	2016	14jan2016	Central Uganda	Kampala	Ntinda	Retail		Capital Shoppers Supermarket	Cigarettes	Marlboro	Gold	20	0	11000	550	3440.9	3.196838036560202	.1598419018280101	3.196838036560202
27	1	A	Uganda	UGX	22	1	2016	22jan2016	Central Uganda	Kampala	Ntinda	Retail		Shop 1	Cigarettes	Rex	Filter	20	0	6500	325	3440.9	1.889040657967392	.0944520328983696	1.889040657967392
54	1	C	Botswana	BWP	15	1	2016	15jan2016	South East District	Gaborone	Gaborone West	Retail		Liquorama	Cigarettes	Dunhill	Courtleigh Blend	20	0	37.75	1.8875	11.5	3.282608695652174	.1641304347826087	3.282608695652174
59	1	D	Zimbabwe	USD	27	1	2016	27jan2016	Harare	Harare	Mount Pleasant	Street Vendor		Redacted	Cigarettes	Madison	Toasted	20	0	2	.1	1	2	.1	2
51	1	B	Namibia	NAD	15	1	2016	15jan2016	Khomas	Windhoek	Pioneers Park	Retail		Staff Cafeteria, University Of Namibia	Cigarettes	Dunhill	King Size London Paris New York	20	0	45	2.25	16.3	2.760736196319018	.1380368098159509	2.760736196319018
57	1	C	Botswana	BWP	15	1	2016	15jan2016	South East District	Gaborone	Station	Retail		Shoppers	Cigarettes	Dunhill	Menthol	20	0	41.05	2.0525	11.5	3.569565217391304	.1784782608695652	3.569565217391304
5	1	E	Zimbabwe	USD	27	1	2016	27jan2016	Mashonaland East	Harare	Hillside	Retail		Ok Mart	Cigarettes	Mega	Sky	200	0	7.75	.03875	1	7.75	.03875	.775
52	1	B	Namibia	NAD	19	1	2016	19jan2016	Khomas	Windhoek	Kleine Kuppe	Retail		Spar	Cigarettes	Pall Mall	Blue	20	0	23.5	1.175	16.3	1.441717791411043	.0720858895705521	1.441717791411043
52	1	B	Namibia	NAD	19	1	2016	19jan2016	Khomas	Windhoek	Kleine Kuppe	Retail		Checkers	Cigarettes	Rothmans	London Red	20	0	33.99	1.6995	16.3	2.085276073619632	.1042638036809816	2.085276073619632
80	1	F	Lesotho	LSL	27	1	2016	27jan2016	Lowlands	Maseru		Street Vendor		Redacted	Cigarettes	Dunhill	Courtleigh Blend	1	0	3	3	16.3	.1840490797546012	.1840490797546012	3.680981595092025
53	1	C	Botswana	BWP	15	1	2016	15jan2016	South East District	Gaborone	White City	Retail		Jumbo	Cigarettes	Dunhill	Switch	20	0	36.95	1.8475	11.5	3.21304347826087	.1606521739130435	3.21304347826087
52	1	B	Namibia	NAD	19	1	2016	19jan2016	Khomas	Windhoek	Pioneers Park	Retail		Spar	Cigarettes	Chesterfield	Blue	20	0	30.15	1.5075	16.3	1.849693251533742	.0924846625766871	1.849693251533742
66	1	D	Zimbabwe	USD	26	1	2016	26jan2016	Harare	Harare	Helensvale	Retail		Total Petroleum	Cigarettes	Kingsgate		20	0	1.5	.075	1	1.5	.075	1.5
85	1	F	Lesotho	LSL	27	1	2016	27jan2016	Lowlands	Maseru		Street Vendor		Redacted	Cigarettes	Dunhill	Switch	1	0	3	3	16.3	.1840490797546012	.1840490797546012	3.680981595092025
1	1	E	Zimbabwe	USD	25	1	2016	25jan2016	Mashonaland East	Harare	Chisipite	Retail		Bon Marche	Cigarettes	Madison	Toasted	30	0	2.25	.075	1	2.25	.075	1.5
104	1	D	Zimbabwe	USD	27	1	2016	27jan2016	Harare	Harare	Mount Pleasant	Retail		Zuva Petroleum		Newbury	Extra Mild	20	0	2	.1	1	2	.1	2
52	1	B	Namibia	NAD	19	1	2016	19jan2016	Khomas	Windhoek	Hochland Park	Retail		Spar	Cigarettes	Peter Stuyvesant		20	0	35.45	1.7725	16.3	2.174846625766871	.1087423312883436	2.174846625766871
52	1	B	Namibia	NAD	19	1	2016	19jan2016	Khomas	Windhoek	Hochland Park	Retail		Spar	Cigarettes	Dunhill	Courtleigh Blend	20	0	38.55	1.9275	16.3	2.365030674846626	.1182515337423313	2.365030674846626
58	1	C	Botswana	BWP	15	1	2016	15jan2016	South East District	Gaborone	Station(Railpark Mall)	Retail		Superspar	Cigarettes	Atlantic	Coral	10	0	17	1.7	11.5	1.478260869565217	.1478260869565217	2.956521739130435
12	1	E	Zimbabwe	USD	26	1	2016	26jan2016	Mashonaland East	Harare	Eastlea	Street Vendor		Redacted	Cigarettes	Madison	Toasted	10	0	1	.1	1	1	.1	2
82	1	F	Lesotho	LSL	27	1	2016	27jan2016	Lowlands	Maseru		Street Vendor		Redacted	Cigarettes	Peter Stuyvesant	Red	1	0	3	3	16.3	.1840490797546012	.1840490797546012	3.680981595092025
104	1	D	Zimbabwe	USD	27	1	2016	27jan2016	Harare	Harare	Mount Pleasant	Retail		Zuva Petroleum	Cigarettes	Dunhill	Switch	20	0	2	.1	1	2	.1	2
52	1	B	Namibia	NAD	19	1	2016	19jan2016	Khomas	Windhoek	Pioneers Park	Retail		Spar	Cigarettes	Benson & Hedges	Switch	20	0	30.3	1.515	16.3	1.858895705521472	.0929447852760736	1.858895705521472
52	1	B	Namibia	NAD	19	1	2016	19jan2016	Khomas	Windhoek	Kleine Kuppe	Retail		Checkers	Cigarettes	Peter Stuyvesant	Menthol Boost	20	0	33.99	1.6995	16.3	2.085276073619632	.1042638036809816	2.085276073619632
51	1	B	Namibia	NAD	18	1	2016	18jan2016	Khomas	Windhoek	Windhoek West	Retail		Pick 'N Pay	Cigarettes	Camel	Blue	20	0	37.99	1.8995	16.3	2.330674846625767	.1165337423312884	2.330674846625767
	1	F	Lesotho	LSL	28	1	2016	28jan2016	Lowlands	Maseru		Retail		Shoprite	Cigarettes	Ld	Menthol	20	0	20.9	1.045	16.3	1.282208588957055	.0641104294478528	1.282208588957055	I Was Not Allowed To Take Pictures In Shoprite
52	1	B	Namibia	NAD	19	1	2016	19jan2016	Khomas	Windhoek	Kleine Kuppe	Retail		Spar	Cigarettes	Marlboro	Blue Ice	20	0	36	1.8	16.3	2.208588957055214	.1104294478527607	2.208588957055214
50	1	C	Botswana	BWP	15	1	2016	15jan2016	South East District	Gaborone	White City	Retail		Choppies	Cigarettes	Camel	Classic	20	0	46.95	2.3475	11.5	4.082608695652175	.2041304347826087	4.082608695652175
84	1	F	Lesotho	LSL	27	1	2016	27jan2016	Lowlands	Maseru		Street Vendor		Redacted	Cigarettes	Peter Stuyvesant	Blue	2	0	5	2.5	16.3	.3067484662576687	.1533742331288344	3.067484662576687	I Got Carried Away By First His Wide Variety For A Street Vendor And Second His Selling Strategy Such That I Forgot To Put Price Tags Before Taking Photographs
49	1	C	Botswana	BWP	15	1	2016	15jan2016	South East District	Gaborone	Block 10	Retail		Checkers	Cigarettes	Peter Stuyvesant	Crush	10	0	19.95	1.995	11.5	1.734782608695652	.1734782608695652	3.469565217391304
2	1	E	Zimbabwe	USD	27	1	2016	27jan2016	Mashonaland East	Harare	Harare Central Business District	Street Vendor		Redacted	Cigarettes	Pacific	Storm	20	0	1	.05	1	1	.05	1
26	1	F	Lesotho	LSL	16	1	2016	16jan2016	Highlands	Mokhotlong		Retail		Ha-Ntate Thuso	Cigarettes	Dunhill	Courtleigh Blend	1	0	2.5	2.5	16.3	.1533742331288344	.1533742331288344	3.067484662576687
51	1	B	Namibia	NAD	18	1	2016	18jan2016	Khomas	Windhoek	Windhoek West	Retail		Pick 'N Pay	Cigarettes	Dunhill	Courtleigh Blend	20	0	38.99	1.9495	16.3	2.392024539877301	.119601226993865	2.392024539877301
5	1	E	Zimbabwe	USD	27	1	2016	27jan2016	Mashonaland East	Harare	Hillside	Retail		Ok Mart	Cigarettes	Dunhill	Signature Blend Blue	200	0	17	.085	1	17	.085	1.7
109	1	F	Lesotho	LSL	18	1	2016	18jan2016	Lowlands	Butha-Buthe		Street Vendor		Redacted	Cigarettes	Peter Stuyvesant	Virginia Tobacco	1	0	2	2	16.3	.1226993865030675	.1226993865030675	2.45398773006135
58	1	C	Botswana	BWP	15	1	2016	15jan2016	South East District	Gaborone	Station(Railpark Mall)	Retail		Superspar	Cigarettes	Dunhill	Signature Blend	20	0	39.25	1.9625	11.5	3.41304347826087	.1706521739130435	3.41304347826087
64	1	D	Zimbabwe	USD	27	1	2016	27jan2016	Harare	Harare	Mount Pleasant	Street Vendor		Redacted	Cigarettes	Pacific	Storm	1	0	.1	.1	1	.1	.1	2
29	1	A	Uganda	UGX	22	1	2016	22jan2016	Central Uganda	Kampala	Ntinda	Retail		Shop 2		Sportsman	King Size	20	0	4000	200	3440.9	1.162486558749164	.0581243279374582	1.162486558749164
49	1	C	Botswana	BWP	15	1	2016	15jan2016	South East District	Gaborone	Block 10	Retail		Checkers	Cigarettes	Camel		20	0	42.95	2.1475	11.5	3.734782608695653	.1867391304347826	3.734782608695653
51	1	B	Namibia	NAD	18	1	2016	18jan2016	Khomas	Windhoek	Windhoek West	Retail		Pick 'N Pay	Cigarettes	Chesterfield	Blue	20	0	31.29	1.5645	16.3	1.919631901840491	.0959815950920245	1.919631901840491
52	1	B	Namibia	NAD	19	1	2016	19jan2016	Khomas	Windhoek	Kleine Kuppe	Retail		Spar	Cigarettes	Rothmans		20	0	34	1.7	16.3	2.085889570552147	.1042944785276074	2.085889570552147
51	1	B	Namibia	NAD	18	1	2016	18jan2016	Khomas	Windhoek	Windhoek West	Retail		Shoprite	Cigarettes	Marlboro	Red	20	0	35.79	1.7895	16.3	2.195705521472393	.1097852760736196	2.195705521472393
6	1	E	Zimbabwe	USD	27	1	2016	27jan2016	Mashonaland East	Harare	Eastlea	Retail		Bon Marche		Newbury	Filter	20	0	1.8	.09	1	1.8	.09	1.8
21	1	A	Uganda	UGX	14	1	2016	14jan2016	Central Uganda	Kampala	Bukoto	Retail		Nakumatt	Cigarettes	Rex	Filter	20	0	6700	335	3440.9	1.94716498590485	.0973582492952425	1.94716498590485
51	1	B	Namibia	NAD	18	1	2016	18jan2016	Khomas	Windhoek	Windhoek West	Retail		Shoprite	Cigarettes	Dunhill	Switch	20	0	36.99	1.8495	16.3	2.269325153374233	.1134662576687117	2.269325153374233
38	1	F	Lesotho	LSL	18	1	2016	18jan2016	Lowlands	Butha-Buthe		Retail		New Look A To Z Supermarket	Cigarettes	Dunhill	Courtleigh Blend	20	0	37	1.85	16.3	2.269938650306748	.1134969325153374	2.269938650306748
36	1	F	Lesotho	LSL	16	1	2016	16jan2016	Highlands	Mokhotlong		Retail		Café 2	Cigarettes	Dunhill	Courtleigh Blend	1	0	2.5	2.5	16.3	.1533742331288344	.1533742331288344	3.067484662576687
56	1	C	Botswana	BWP	15	1	2016	15jan2016	South East District	Gaborone	Block 10	Retail		Shell Select	Cigarettes	Peter Stuyvesant	Extra Mild Blue	20	0	39.6	1.98	11.5	3.443478260869565	.1721739130434783	3.443478260869565
52	1	B	Namibia	NAD	19	1	2016	19jan2016	Khomas	Windhoek	Kleine Kuppe	Retail		Spar	Cigarettes	Camel		20	0	29.9	1.495	16.3	1.834355828220859	.0917177914110429	1.834355828220859
38	1	F	Lesotho	LSL	18	1	2016	18jan2016	Lowlands	Butha-Buthe		Retail		New Look A To Z Supermarket	Cigarettes	Sun	Blue	20	0	20	1	16.3	1.226993865030675	.0613496932515337	1.226993865030675
15	1	E	Zimbabwe	USD	27	1	2016	27jan2016	Mashonaland East	Harare	Groombridge	Retail		Spar	Cigarettes	Dunhill	Master Blend	20	0	2	.1	1	2	.1	2
23	1	A	Uganda	UGX	14	1	2016	14jan2016	Central Uganda	Kampala	Bukoto	Retail		Bonjour	Cigarettes	Rex	Filter	20	0	6000	300	3440.9	1.743729838123747	.0871864919061873	1.743729838123747
49	1	C	Botswana	BWP	15	1	2016	15jan2016	South East District	Gaborone	Block 10	Retail		Checkers	Cigarettes	Dunhill	Blue Fine Cut	20	0	42.95	2.1475	11.5	3.734782608695653	.1867391304347826	3.734782608695653
51	1	B	Namibia	NAD	15	1	2016	15jan2016	Khomas	Windhoek	Pioneers Park	Retail		The Grub, University Of Namibia	Cigarettes	Dunhill	King Size London Paris New York	1	0	3	3	16.3	.1840490797546012	.1840490797546012	3.680981595092025
20	1	F	Lesotho	LSL	15	1	2016	15jan2016	Highlands	Mokhotlong		Retail		Xing Long Enterprice	Cigarettes	Rothmans	Special Mild	1	0	2	2	16.3	.1226993865030675	.1226993865030675	2.45398773006135
51	1	B	Namibia	NAD	18	1	2016	18jan2016	Khomas	Windhoek	Windhoek West	Retail		Pick 'N Pay	Cigarettes	Ld	Blue	20	0	20	1	16.3	1.226993865030675	.0613496932515337	1.226993865030675
58	1	C	Botswana	BWP	15	1	2016	15jan2016	South East District	Gaborone	Station(Railpark Mall)	Retail		Superspar	Cigarettes	Atlantic	Breeze	10	0	17	1.7	11.5	1.478260869565217	.1478260869565217	2.956521739130435
9	1	E	Zimbabwe	USD	26	1	2016	26jan2016	Mashonaland East	Harare	Fife Avenue	Retail		Athienitis Tops		Newbury	Extra Mild	20	0	1.8	.09	1	1.8	.09	1.8
6	1	E	Zimbabwe	USD	27	1	2016	27jan2016	Mashonaland East	Harare	Eastlea	Retail		Bon Marche		Newbury	Extra Mild	20	0	1.8	.09	1	1.8	.09	1.8
15	1	E	Zimbabwe	USD	27	1	2016	27jan2016	Mashonaland East	Harare	Groombridge	Retail		Spar	Cigarettes	Dunhill	Switch Silver	20	0	2	.1	1	2	.1	2
52	1	B	Namibia	NAD	19	1	2016	19jan2016	Khomas	Windhoek	Pioneers Park	Retail		Spar	Cigarettes	Kent		20	0	37.2	1.86	16.3	2.282208588957055	.1141104294478528	2.282208588957055
	1	F	Lesotho	LSL	28	1	2016	28jan2016	Lowlands	Maseru		Retail		Shoprite	Cigarettes	Kent		20	0	36.99	1.8495	16.3	2.269325153374233	.1134662576687117	2.269325153374233	I Was Not Allowed To Take Pictures In Shoprite
51	1	B	Namibia	NAD	18	1	2016	18jan2016	Khomas	Windhoek	Windhoek West	Retail		Pick 'N Pay	Cigarettes	Chesterfield	Red	20	0	31.99	1.5995	16.3	1.962576687116564	.0981288343558282	1.962576687116564
4	1	E	Zimbabwe	USD	27	1	2016	27jan2016	Mashonaland East	Harare	Harare Central Business District	Street Vendor		Redacted		Everest	Menthol	1	0	.1	.1	1	.1	.1	2
58	1	C	Botswana	BWP	15	1	2016	15jan2016	South East District	Gaborone	Station(Railpark Mall)	Retail		Superspar	Cigarettes	Ld	Menthol	10	0	17.85	1.785	11.5	1.552173913043478	.1552173913043478	3.104347826086957
104	1	D	Zimbabwe	USD	27	1	2016	27jan2016	Harare	Harare	Mount Pleasant	Retail		Zuva Petroleum	Cigarettes	Pacific	Breeze	2	0	.1	.05	1	.1	.05	1
14	1	E	Zimbabwe	USD	26	1	2016	26jan2016	Mashonaland East	Harare	Eastlea	Retail		Engen	Cigarettes	Dunhill	Master Blend	20	0	2	.1	1	2	.1	2
53	1	C	Botswana	BWP	15	1	2016	15jan2016	South East District	Gaborone	White City	Retail		Jumbo	Cigarettes	Peter Stuyvesant	Silver	20	0	33.95	1.6975	11.5	2.952173913043478	.1476086956521739	2.952173913043478
7	1	E	Zimbabwe	USD	27	1	2016	27jan2016	Mashonaland East	Harare	Harare Central Business District	Retail		Engen		Everest	Menthol	10	0	1	.1	1	1	.1	2
9	1	E	Zimbabwe	USD	26	1	2016	26jan2016	Mashonaland East	Harare	Fife Avenue	Retail		Athienitis Tops	Cigarettes	Rg	Special Menthol	20	0	1.35	.0675	1	1.35	.0675	1.35
11	1	E	Zimbabwe	USD	26	1	2016	26jan2016	Mashonaland East	Harare	Fife Avenue	Retail		Ok		Everest	Menthol	10	0	.85	.085	1	.85	.085	1.7
6	1	E	Zimbabwe	USD	27	1	2016	27jan2016	Mashonaland East	Harare	Eastlea	Retail		Bon Marche		Everest	Menthol	10	0	.85	.085	1	.85	.085	1.7
52	1	B	Namibia	NAD	19	1	2016	19jan2016	Khomas	Windhoek	Pioneers Park	Retail		Spar	Cigarettes	Benson & Hedges	Special Red	20	0	28	1.4	16.3	1.717791411042945	.0858895705521472	1.717791411042945
50	1	C	Botswana	BWP	15	1	2016	15jan2016	South East District	Gaborone	White City	Retail		Choppies	Cigarettes	Dunhill	Signature Blend	20	0	37.95	1.8975	11.5	3.3	.165	3.3
115	1	F	Lesotho	LSL	18	1	2016	18jan2016	Lowlands	Butha-Buthe		Street Vendor		Redacted	Cigarettes	Dunhill	Courtleigh Blend	1	0	2.5	2.5	16.3	.1533742331288344	.1533742331288344	3.067484662576687
54	1	C	Botswana	BWP	15	1	2016	15jan2016	South East District	Gaborone	Gaborone West	Retail		Liquorama	Cigarettes	Peter Stuyvesant	Blue Extra Mild	10	0	18.2	1.82	11.5	1.582608695652174	.1582608695652174	3.165217391304348
103	1	D	Zimbabwe	USD	26	1	2016	26jan2016	Harare	Harare	Borrowdale	Retail		Zuva Petroleum	Cigarettes	Pacific	Storm	10	0	.5	.05	1	.5	.05	1
20	1	F	Lesotho	LSL	15	1	2016	15jan2016	Highlands	Mokhotlong		Retail		Xing Long Enterprice	Cigarettes	Sun	White	1	0	1.5	1.5	16.3	.0920245398773006	.0920245398773006	1.840490797546012
55	1	D	Zimbabwe	USD	26	1	2016	26jan2016	Harare	Harare	Rolf Valley	Retail		Zuva Petroleum	Cigarettes	Kingsgate		20	0	1.5	.075	1	1.5	.075	1.5
49	1	C	Botswana	BWP	15	1	2016	15jan2016	South East District	Gaborone	Block 10	Retail		Checkers	Cigarettes	Dunhill	King Size	20	0	38.95	1.9475	11.5	3.386956521739131	.1693478260869565	3.386956521739131
51	1	B	Namibia	NAD	18	1	2016	18jan2016	Khomas	Windhoek	Windhoek West	Retail		Pick 'N Pay	Cigarettes	Peter Stuyvesant	Blue	20	0	35.99	1.7995	16.3	2.207975460122699	.110398773006135	2.207975460122699
57	1	C	Botswana	BWP	15	1	2016	15jan2016	South East District	Gaborone	Station	Retail		Shoppers	Cigarettes	Rothmans	King Size	20	0	36.45	1.8225	11.5	3.169565217391304	.1584782608695652	3.169565217391304
15	1	E	Zimbabwe	USD	27	1	2016	27jan2016	Mashonaland East	Harare	Groombridge	Retail		Spar	Cigarettes	Madison	Toasted	30	0	2.29	.0763333333333333	1	2.29	.0763333333333333	1.526666666666667
52	1	B	Namibia	NAD	19	1	2016	19jan2016	Khomas	Windhoek	Hochland Park	Retail		Spar	Cigarettes	Peter Stuyvesant	Glacier	20	0	35.45	1.7725	16.3	2.174846625766871	.1087423312883436	2.174846625766871
71	1	F	Lesotho	LSL	18	1	2016	18jan2016	Lowlands	Butha-Buthe		Street Vendor		Redacted	Cigarettes	Peter Stuyvesant	Virginia Tobacco	1	0	2	2	16.3	.1226993865030675	.1226993865030675	2.45398773006135
52	1	B	Namibia	NAD	19	1	2016	19jan2016	Khomas	Windhoek	Pioneers Park	Retail		Spar	Cigarettes	Dunhill	Courtleigh Blend	20	0	37.3	1.865	16.3	2.288343558282208	.1144171779141104	2.288343558282208
20	1	F	Lesotho	LSL	15	1	2016	15jan2016	Highlands	Mokhotlong		Retail		Xing Long Enterprice	Cigarettes	Dunhill	Courtleigh Blend	20	0	38	1.9	16.3	2.331288343558282	.1165644171779141	2.331288343558282
53	1	C	Botswana	BWP	15	1	2016	15jan2016	South East District	Gaborone	White City	Retail		Jumbo	Cigarettes	Dunhill	Menthol	20	0	36.95	1.8475	11.5	3.21304347826087	.1606521739130435	3.21304347826087
50	1	C	Botswana	BWP	15	1	2016	15jan2016	South East District	Gaborone	White City	Retail		Choppies	Cigarettes	Kent	Menthol	20	0	37.95	1.8975	11.5	3.3	.165	3.3
87	1	F	Lesotho	LSL	27	1	2016	27jan2016	Lowlands	Maseru		Street Vendor		Redacted	Cigarettes	Dunhill	Courtleigh Blend	1	0	3	3	16.3	.1840490797546012	.1840490797546012	3.680981595092025
51	1	B	Namibia	NAD	18	1	2016	18jan2016	Khomas	Windhoek	Windhoek West	Retail		Pick 'N Pay	Cigarettes	Marlboro	Gold Beyond	20	0	30.99	1.5495	16.3	1.901226993865031	.0950613496932515	1.901226993865031
84	1	F	Lesotho	LSL	27	1	2016	27jan2016	Lowlands	Maseru		Street Vendor		Redacted	Cigarettes	Sun	White	1	0	1.5	1.5	16.3	.0920245398773006	.0920245398773006	1.840490797546012	I Got Carried Away By First His Wide Variety For A Street Vendor And Second His Selling Strategy Such That I Forgot To Put Price Tags Before Taking Photographs
63	1	D	Zimbabwe	USD	27	1	2016	27jan2016	Harare	Harare	Mount Pleasant	Street Vendor		Redacted		Everest	Menthol	10	0	2	.2	1	2	.2	4
6	1	E	Zimbabwe	USD	27	1	2016	27jan2016	Mashonaland East	Harare	Eastlea	Retail		Bon Marche	Cigarettes	Pacific	Storm	10	0	.5	.05	1	.5	.05	1
65	1	D	Zimbabwe	USD	27	1	2016	27jan2016	Harare	Harare	Mount Pleasant	Street Vendor		Redacted	Cigarettes	Madison	Toasted	1	0	.1	.1	1	.1	.1	2
57	1	C	Botswana	BWP	15	1	2016	15jan2016	South East District	Gaborone	Station	Retail		Shoppers	Cigarettes	Peter Stuyvesant	Extra Mild Blue	20	0	35.95	1.7975	11.5	3.12608695652174	.156304347826087	3.12608695652174
5	1	E	Zimbabwe	USD	27	1	2016	27jan2016	Mashonaland East	Harare	Hillside	Retail		Ok Mart	Cigarettes	Pacific	Breeze Menthol	200	0	10.3	.0515	1	10.3	.0515	1.03
52	1	B	Namibia	NAD	19	1	2016	19jan2016	Khomas	Windhoek	Kleine Kuppe	Retail		Spar	Cigarettes	Craven A	Menthol	20	0	34	1.7	16.3	2.085889570552147	.1042944785276074	2.085889570552147
52	1	B	Namibia	NAD	19	1	2016	19jan2016	Khomas	Windhoek	Kleine Kuppe	Retail		Checkers	Cigarettes	Ld	Red	20	0	19.39	.9695	16.3	1.189570552147239	.059478527607362	1.189570552147239
104	1	D	Zimbabwe	USD	27	1	2016	27jan2016	Harare	Harare	Mount Pleasant	Retail		Zuva Petroleum	Cigarettes	Kingsgate		20	0	1.5	.075	1	1.5	.075	1.5
51	1	B	Namibia	NAD	18	1	2016	18jan2016	Khomas	Windhoek	Windhoek West	Retail		Pick 'N Pay	Cigarettes	Camel	Classic	20	0	41.99	2.0995	16.3	2.576073619631902	.1288036809815951	2.576073619631902
	1	F	Lesotho	LSL	28	1	2016	28jan2016	Lowlands	Maseru		Retail		Shoprite	Cigarettes	Dunhill	King Size Size	20	0	36.99	1.8495	16.3	2.269325153374233	.1134662576687117	2.269325153374233	I Was Not Allowed To Take Pictures In Shoprite
58	1	C	Botswana	BWP	15	1	2016	15jan2016	South East District	Gaborone	Station(Railpark Mall)	Retail		Superspar	Cigarettes	Pacific	Blue	10	0	23.05	2.305	11.5	2.004347826086957	.2004347826086957	4.008695652173913
17	1	A	Uganda	UGX	14	1	2016	14jan2016	Central Uganda	Kampala	Ntinda	Retail		Capital Shoppers Supermarket	Cigarettes	Rex	Filter	20	0	6700	335	3440.9	1.94716498590485	.0973582492952425	1.94716498590485
10	1	E	Zimbabwe	USD	26	1	2016	26jan2016	Mashonaland East	Harare	Fife Avenue	Retail		Athienitis	Cigarettes	Pacific	Storm	20	0	.95	.0475	1	.95	.0475	.95
11	1	E	Zimbabwe	USD	26	1	2016	26jan2016	Mashonaland East	Harare	Fife Avenue	Retail		Ok	Cigarettes	Madison	Toasted	20	0	1.5	.075	1	1.5	.075	1.5
24	1	F	Lesotho	LSL	16	1	2016	16jan2016	Highlands	Mokhotlong		Retail		Mokhoabong Store	Cigarettes	Dunhill	Courtleigh Blend	1	0	3	3	16.3	.1840490797546012	.1840490797546012	3.680981595092025
13	1	E	Zimbabwe	USD	26	1	2016	26jan2016	Mashonaland East	Harare	Eastlea	Retail		Pennywise Liquor Centre	Cigarettes	Dunhill	Signature Blend Blue	20	0	2	.1	1	2	.1	2
44	1	F	Lesotho	LSL	24	1	2016	24jan2016	Highlands	Mokhotlong		Retail		Matamong Mini Market	Cigarettes	Rothmans	King Size Size	20	0	36	1.8	16.3	2.208588957055214	.1104294478527607	2.208588957055214
84	1	F	Lesotho	LSL	27	1	2016	27jan2016	Lowlands	Maseru		Street Vendor		Redacted	Cigarettes	Dunhill	Courtleigh Blend	1	0	3	3	16.3	.1840490797546012	.1840490797546012	3.680981595092025	I Got Carried Away By First His Wide Variety For A Street Vendor And Second His Selling Strategy Such That I Forgot To Put Price Tags Before Taking Photographs
1	1	E	Zimbabwe	USD	25	1	2016	25jan2016	Mashonaland East	Harare	Chisipite	Retail		Bon Marche	Cigarettes	Rg	American Blend	20	0	.6899999999999999	.0345	1	.6899999999999999	.0345	.6899999999999999
7	1	E	Zimbabwe	USD	27	1	2016	27jan2016	Mashonaland East	Harare	Harare Central Business District	Retail		Engen	Cigarettes	Dunhill	Switch Silver	20	0	2	.1	1	2	.1	2
15	1	E	Zimbabwe	USD	27	1	2016	27jan2016	Mashonaland East	Harare	Groombridge	Retail		Spar	Cigarettes	Mega	Sky	20	0	.99	.0495	1	.99	.0495	.99
52	1	B	Namibia	NAD	19	1	2016	19jan2016	Khomas	Windhoek	Kleine Kuppe	Retail		Spar	Cigarettes	Ld	Blue	20	0	19.8	.99	16.3	1.214723926380368	.0607361963190184	1.214723926380368
51	1	B	Namibia	NAD	18	1	2016	18jan2016	Khomas	Windhoek	Windhoek West	Retail		Shoprite	Cigarettes	Camel	Classic	20	0	39.89	1.9945	16.3	2.447239263803681	.122361963190184	2.447239263803681
51	1	B	Namibia	NAD	18	1	2016	18jan2016	Khomas	Windhoek	Windhoek West	Retail		Pick 'N Pay	Cigarettes	Chesterfield	Blue	20	0	31.29	1.5645	16.3	1.919631901840491	.0959815950920245	1.919631901840491
13	1	E	Zimbabwe	USD	26	1	2016	26jan2016	Mashonaland East	Harare	Eastlea	Retail		Pennywise Liquor Centre	Cigarettes	Rg	American Blend	20	0	1	.05	1	1	.05	1
55	1	D	Zimbabwe	USD	26	1	2016	26jan2016	Harare	Harare	Rolf Valley	Retail		Zuva Petroleum		Newbury	Filter	20	0	1.8	.09	1	1.8	.09	1.8
4	1	E	Zimbabwe	USD	27	1	2016	27jan2016	Mashonaland East	Harare	Harare Central Business District	Street Vendor		Redacted	Cigarettes	Madison	Toasted	1	0	.1	.1	1	.1	.1	2
	1	F	Lesotho	LSL	28	1	2016	28jan2016	Lowlands	Maseru		Retail		Shoprite	Cigarettes	Camel	Activate	20	0	28.99	1.4495	16.3	1.778527607361963	.0889263803680981	1.778527607361963	I Was Not Allowed To Take Pictures In Shoprite
1	1	E	Zimbabwe	USD	25	1	2016	25jan2016	Mashonaland East	Harare	Chisipite	Retail		Bon Marche	Cigarettes	Rg		20	0	.9	.045	1	.9	.045	.8999999999999999
51	1	B	Namibia	NAD	18	1	2016	18jan2016	Khomas	Windhoek	Windhoek West	Retail		Pick 'N Pay	Cigarettes	Marlboro	Red	20	0	37.99	1.8995	16.3	2.330674846625767	.1165337423312884	2.330674846625767
51	1	B	Namibia	NAD	18	1	2016	18jan2016	Khomas	Windhoek	Windhoek West	Retail		Pick 'N Pay	Cigarettes	Dunhill	Switch Black	20	0	38.99	1.9495	16.3	2.392024539877301	.119601226993865	2.392024539877301
2	1	E	Zimbabwe	USD	27	1	2016	27jan2016	Mashonaland East	Harare	Harare Central Business District	Street Vendor		Redacted	Cigarettes	Pacific	Storm	1	0	.1	.1	1	.1	.1	2
	1	F	Lesotho	LSL	28	1	2016	28jan2016	Lowlands	Maseru		Retail		Shoprite	Cigarettes	Ld	Blue	20	0	20.99	1.0495	16.3	1.287730061349693	.0643865030674847	1.287730061349693	I Was Not Allowed To Take Pictures In Shoprite
46	1	D	Zimbabwe	USD	15	1	2016	15jan2016	Harare	Harare	Ballantyne	Retail		Spar	Cigarettes	Dunhill	Master Blend	10	0	2	.2	1	2	.2	4
52	1	B	Namibia	NAD	19	1	2016	19jan2016	Khomas	Windhoek	Hochland Park	Retail		Spar	Cigarettes	Kent		20	0	38.55	1.9275	16.3	2.365030674846626	.1182515337423313	2.365030674846626
52	1	B	Namibia	NAD	19	1	2016	19jan2016	Khomas	Windhoek	Pioneers Park	Retail		Spar	Cigarettes	Camel	Classic	20	0	39.9	1.995	16.3	2.447852760736196	.1223926380368098	2.447852760736196
52	1	B	Namibia	NAD	19	1	2016	19jan2016	Khomas	Windhoek	Kleine Kuppe	Retail		Spar	Cigarettes	Peter Stuyvesant	Blue	20	0	34	1.7	16.3	2.085889570552147	.1042944785276074	2.085889570552147
63	1	D	Zimbabwe	USD	27	1	2016	27jan2016	Harare	Harare	Mount Pleasant	Street Vendor		Redacted	Cigarettes	Pacific	Storm	20	0	2	.1	1	2	.1	2
11	1	E	Zimbabwe	USD	26	1	2016	26jan2016	Mashonaland East	Harare	Fife Avenue	Retail		Ok		Newbury	Extra Mild	20	0	1.8	.09	1	1.8	.09	1.8
	1	F	Lesotho	LSL	28	1	2016	28jan2016	Lowlands	Maseru		Retail		Shoprite	Cigarettes	Peter Stuyvesant	Red	30	0	49.99	1.666333333333333	16.3	3.066871165644172	.1022290388548057	2.044580777096114	I Was Not Allowed To Take Pictures In Shoprite
122	1	F	Lesotho	LSL	18	1	2016	18jan2016	Lowlands	Butha-Buthe		Street Vendor		Redacted	Cigarettes	Peter Stuyvesant	Virginia Tobacco	1	0	2	2	16.3	.1226993865030675	.1226993865030675	2.45398773006135
1	1	E	Zimbabwe	USD	25	1	2016	25jan2016	Mashonaland East	Harare	Chisipite	Retail		Bon Marche	Cigarettes	Pacific	Blue	20	0	1.3	.065	1	1.3	.065	1.3
66	1	D	Zimbabwe	USD	26	1	2016	26jan2016	Harare	Harare	Helensvale	Retail		Total Petroleum	Cigarettes	Dunhill	Switch	20	0	2	.1	1	2	.1	2
52	1	B	Namibia	NAD	19	1	2016	19jan2016	Khomas	Windhoek	Pioneers Park	Retail		Spar	Cigarettes	Ld	Red	20	0	19.8	.99	16.3	1.214723926380368	.0607361963190184	1.214723926380368
52	1	B	Namibia	NAD	19	1	2016	19jan2016	Khomas	Windhoek	Kleine Kuppe	Retail		Checkers	Cigarettes	Camel	Classic	20	0	39.69	1.9845	16.3	2.434969325153374	.1217484662576687	2.434969325153374
118	1	F	Lesotho	LSL	18	1	2016	18jan2016	Lowlands	Butha-Buthe		Street Vendor		Redacted	Cigarettes	Dunhill	Courtleigh Blend	1	0	2.5	2.5	16.3	.1533742331288344	.1533742331288344	3.067484662576687
52	1	B	Namibia	NAD	19	1	2016	19jan2016	Khomas	Windhoek	Kleine Kuppe	Retail		Checkers	Cigarettes	Vogue	Luxury Slim	20	0	36.99	1.8495	16.3	2.269325153374233	.1134662576687117	2.269325153374233
79	1	F	Lesotho	LSL	27	1	2016	27jan2016	Lowlands	Maseru		Street Vendor		Redacted	Cigarettes	Peter Stuyvesant	Red	1	0	2.5	2.5	16.3	.1533742331288344	.1533742331288344	3.067484662576687
54	1	C	Botswana	BWP	15	1	2016	15jan2016	South East District	Gaborone	Gaborone West	Retail		Liquorama	Cigarettes	Peter Stuyvesant	Blue Extra Mild	20	0	35.25	1.7625	11.5	3.065217391304348	.1532608695652174	3.065217391304348
62	1	D	Zimbabwe	USD	27	1	2016	27jan2016	Harare	Harare	Mount Pleasant	Street Vendor		Redacted		Everest	Menthol	1	0	.1	.1	1	.1	.1	2
54	1	C	Botswana	BWP	15	1	2016	15jan2016	South East District	Gaborone	Gaborone West	Retail		Liquorama	Cigarettes	Dunhill	Menthol	20	0	41.75	2.0875	11.5	3.630434782608696	.1815217391304348	3.630434782608696
6	1	E	Zimbabwe	USD	27	1	2016	27jan2016	Mashonaland East	Harare	Eastlea	Retail		Bon Marche	Cigarettes	Mega	Sky	20	0	1	.05	1	1	.05	1
50	1	C	Botswana	BWP	15	1	2016	15jan2016	South East District	Gaborone	White City	Retail		Choppies	Cigarettes	Peter Stuyvesant	Extra Mild Blue	10	0	18.25	1.825	11.5	1.58695652173913	.158695652173913	3.173913043478261
12	1	E	Zimbabwe	USD	26	1	2016	26jan2016	Mashonaland East	Harare	Eastlea	Street Vendor		Redacted		Everest	Menthol	10	0	1	.1	1	1	.1	2
49	1	C	Botswana	BWP	15	1	2016	15jan2016	South East District	Gaborone	Block 10	Retail		Checkers	Cigarettes	Marlboro	Gold	20	0	41.95	2.0975	11.5	3.647826086956522	.1823913043478261	3.647826086956521
	1	F	Lesotho	LSL	28	1	2016	28jan2016	Lowlands	Maseru		Retail		Shoprite	Cigarettes	Camel	One	20	0	35.99	1.7995	16.3	2.207975460122699	.110398773006135	2.207975460122699	I Was Not Allowed To Take Pictures In Shoprite
46	1	D	Zimbabwe	USD	15	1	2016	15jan2016	Harare	Harare	Ballantyne	Retail		Spar		Berkeley	Extra Mild	20	0	1.8	.09	1	1.8	.09	1.8
71	1	F	Lesotho	LSL	18	1	2016	18jan2016	Lowlands	Butha-Buthe		Street Vendor		Redacted	Cigarettes	Dunhill	Courtleigh Blend	1	0	2.5	2.5	16.3	.1533742331288344	.1533742331288344	3.067484662576687
25	1	A	Uganda	UGX	14	1	2016	14jan2016	Central Uganda	Kampala	Bukoto	Retail		Shell Select	Cigarettes	Dunhill	Master Blend Blue	20	0	6000	300	3440.9	1.743729838123747	.0871864919061873	1.743729838123747
56	1	C	Botswana	BWP	15	1	2016	15jan2016	South East District	Gaborone	Block 10	Retail		Shell Select	Cigarettes	Dunhill	Menthol	20	0	44.1	2.205	11.5	3.834782608695652	.1917391304347826	3.834782608695652
58	1	C	Botswana	BWP	15	1	2016	15jan2016	South East District	Gaborone	Station(Railpark Mall)	Retail		Superspar	Cigarettes	Peter Stuyvesant	Red	20	0	35.45	1.7725	11.5	3.082608695652174	.1541304347826087	3.082608695652174
87	1	F	Lesotho	LSL	27	1	2016	27jan2016	Lowlands	Maseru		Street Vendor		Redacted	Cigarettes	Sun	White	1	0	1.5	1.5	16.3	.0920245398773006	.0920245398773006	1.840490797546012
3	1	E	Zimbabwe	USD	27	1	2016	27jan2016	Mashonaland East	Harare	Harare Central Business District	Street Vendor		Redacted		Everest	Menthol	1	0	.1	.1	1	.1	.1	2
51	1	B	Namibia	NAD	18	1	2016	18jan2016	Khomas	Windhoek	Windhoek West	Retail		Shoprite	Cigarettes	Camel	Classic	20	0	38.89	1.9445	16.3	2.385889570552147	.1192944785276074	2.385889570552147
58	1	C	Botswana	BWP	15	1	2016	15jan2016	South East District	Gaborone	Station(Railpark Mall)	Retail		Superspar	Cigarettes	Pall Mall	Blue	10	0	24.9	2.49	11.5	2.165217391304348	.2165217391304348	4.330434782608696
93	1	F	Lesotho	LSL	27	1	2016	27jan2016	Lowlands	Maseru		Street Vendor		Redacted	Cigarettes	Peter Stuyvesant	Red	1	0	2.5	2.5	16.3	.1533742331288344	.1533742331288344	3.067484662576687
52	1	B	Namibia	NAD	19	1	2016	19jan2016	Khomas	Windhoek	Hochland Park	Retail		Spar	Cigarettes	Dunhill	Switch Black	20	0	38.55	1.9275	16.3	2.365030674846626	.1182515337423313	2.365030674846626
49	1	C	Botswana	BWP	15	1	2016	15jan2016	South East District	Gaborone	Block 10	Retail		Checkers	Cigarettes	Peter Stuyvesant	Blue	10	0	19.95	1.995	11.5	1.734782608695652	.1734782608695652	3.469565217391304
119	1	F	Lesotho	LSL	18	1	2016	18jan2016	Lowlands	Butha-Buthe		Street Vendor		Redacted	Cigarettes	Dunhill	Courtleigh Blend	1	0	2	2	16.3	.1226993865030675	.1226993865030675	2.45398773006135
16	1	E	Zimbabwe	USD	27	1	2016	27jan2016	Mashonaland East	Harare	Harare Central Business District	Street Vendor		Redacted		Everest	Menthol	1	0	.1	.1	1	.1	.1	2
52	1	B	Namibia	NAD	19	1	2016	19jan2016	Khomas	Windhoek	Kleine Kuppe	Retail		Checkers	Cigarettes	Peter Stuyvesant	Blue Switch	20	0	33.99	1.6995	16.3	2.085276073619632	.1042638036809816	2.085276073619632
58	1	C	Botswana	BWP	15	1	2016	15jan2016	South East District	Gaborone	Station(Railpark Mall)	Retail		Superspar	Cigarettes	Dunhill	King Size	20	0	39.25	1.9625	11.5	3.41304347826087	.1706521739130435	3.41304347826087
17	1	A	Uganda	UGX	14	1	2016	14jan2016	Central Uganda	Kampala	Ntinda	Retail		Capital Shoppers Supermarket	Cigarettes	Dunhill	Master Blend Red	20	0	6700	335	3440.9	1.94716498590485	.0973582492952425	1.94716498590485
58	1	C	Botswana	BWP	15	1	2016	15jan2016	South East District	Gaborone	Station(Railpark Mall)	Retail		Superspar	Cigarettes	Dunhill	Distinct Blend	20	0	39.25	1.9625	11.5	3.41304347826087	.1706521739130435	3.41304347826087
58	1	C	Botswana	BWP	15	1	2016	15jan2016	South East District	Gaborone	Station(Railpark Mall)	Retail		Superspar	Cigarettes	Peter Stuyvesant	Extra Mild Blue	10	0	18.25	1.825	11.5	1.58695652173913	.158695652173913	3.173913043478261
58	1	C	Botswana	BWP	15	1	2016	15jan2016	South East District	Gaborone	Station(Railpark Mall)	Retail		Superspar	Cigarettes	Peter Stuyvesant	Silver	20	0	35.45	1.7725	11.5	3.082608695652174	.1541304347826087	3.082608695652174
51	1	B	Namibia	NAD	18	1	2016	18jan2016	Khomas	Windhoek	Windhoek West	Retail		Pick 'N Pay	Cigarettes	Camel	Classic	20	0	41.99	2.0995	16.3	2.576073619631902	.1288036809815951	2.576073619631902
	1	F	Lesotho	LSL	28	1	2016	28jan2016	Lowlands	Maseru		Retail		Shoprite	Cigarettes	Pall Mall	Blue	20	0	23.99	1.1995	16.3	1.471779141104294	.0735889570552147	1.471779141104294	I Was Not Allowed To Take Pictures In Shoprite
6	1	E	Zimbabwe	USD	27	1	2016	27jan2016	Mashonaland East	Harare	Eastlea	Retail		Bon Marche	Cigarettes	Dunhill	Switch Silver	20	0	2	.1	1	2	.1	2
52	1	B	Namibia	NAD	19	1	2016	19jan2016	Khomas	Windhoek	Kleine Kuppe	Retail		Spar	Cigarettes	Dunhill	King Size	20	0	37	1.85	16.3	2.269938650306748	.1134969325153374	2.269938650306748
10	1	E	Zimbabwe	USD	26	1	2016	26jan2016	Mashonaland East	Harare	Fife Avenue	Retail		Athienitis	Cigarettes	Madison	Toasted	20	0	1.3	.065	1	1.3	.065	1.3
15	1	E	Zimbabwe	USD	27	1	2016	27jan2016	Mashonaland East	Harare	Groombridge	Retail		Spar	Cigarettes	Kingsgate	King Size	20	0	1.5	.075	1	1.5	.075	1.5
116	1	F	Lesotho	LSL	18	1	2016	18jan2016	Lowlands	Butha-Buthe		Street Vendor		Redacted	Cigarettes	Peter Stuyvesant	Virginia Tobacco	1	0	2.5	2.5	16.3	.1533742331288344	.1533742331288344	3.067484662576687
46	1	D	Zimbabwe	USD	15	1	2016	15jan2016	Harare	Harare	Ballantyne	Retail		Spar	Cigarettes	Kingsgate		20	0	1.5	.075	1	1.5	.075	1.5
67	1	F	Lesotho	LSL	18	1	2016	18jan2016	Lowlands	Butha-Buthe		Street Vendor		Redacted	Cigarettes	Dunhill	Courtleigh Blend	1	0	2.5	2.5	16.3	.1533742331288344	.1533742331288344	3.067484662576687
88	1	F	Lesotho	LSL	27	1	2016	27jan2016	Lowlands	Maseru		Street Vendor		Redacted	Cigarettes	Dunhill	Courtleigh Blend	1	0	2.5	2.5	16.3	.1533742331288344	.1533742331288344	3.067484662576687
49	1	C	Botswana	BWP	15	1	2016	15jan2016	South East District	Gaborone	Block 10	Retail		Checkers	Cigarettes	Dunhill	Menthol	20	0	42.95	2.1475	11.5	3.734782608695653	.1867391304347826	3.734782608695653
51	1	B	Namibia	NAD	18	1	2016	18jan2016	Khomas	Windhoek	Windhoek West	Retail		Pick 'N Pay	Cigarettes	Ld	Blue	20	0	20	1	16.3	1.226993865030675	.0613496932515337	1.226993865030675
20	1	F	Lesotho	LSL	15	1	2016	15jan2016	Highlands	Mokhotlong		Retail		Xing Long Enterprice	Cigarettes	Craven A		20	0	36	1.8	16.3	2.208588957055214	.1104294478527607	2.208588957055214
56	1	C	Botswana	BWP	15	1	2016	15jan2016	South East District	Gaborone	Block 10	Retail		Shell Select	Cigarettes	Peter Stuyvesant	Menthol Boost	20	0	39.6	1.98	11.5	3.443478260869565	.1721739130434783	3.443478260869565
18	1	F	Lesotho	LSL	15	1	2016	15jan2016	Highlands	Mokhotlong		Retail		Mountain Mini Market	Cigarettes	Rothmans	Special Mild	20	0	34	1.7	16.3	2.085889570552147	.1042944785276074	2.085889570552147	Cigarettes Packs Were Poorly Displyed On Shelves
52	1	B	Namibia	NAD	19	1	2016	19jan2016	Khomas	Windhoek	Pioneers Park	Retail		Spar	Cigarettes	Peter Stuyvesant	Blue	20	0	34.3	1.715	16.3	2.104294478527607	.1052147239263804	2.104294478527607
57	1	C	Botswana	BWP	15	1	2016	15jan2016	South East District	Gaborone	Station	Retail		Shoppers	Cigarettes	Vogue	Luxury Slims Blue	20	0	37.95	1.8975	11.5	3.3	.165	3.3
1	1	E	Zimbabwe	USD	25	1	2016	25jan2016	Mashonaland East	Harare	Chisipite	Retail		Bon Marche		Berkeley	Extra Mild	20	0	1.8	.09	1	1.8	.09	1.8
52	1	B	Namibia	NAD	19	1	2016	19jan2016	Khomas	Windhoek	Hochland Park	Retail		Spar	Cigarettes	Winston	Menthol	20	0	24.85	1.2425	16.3	1.524539877300614	.0762269938650307	1.524539877300614
76	1	F	Lesotho	LSL	18	1	2016	18jan2016	Lowlands	Butha-Buthe		Street Vendor		Redacted	Cigarettes	Peter Stuyvesant	Virginia Tobacco	1	0	2.5	2.5	16.3	.1533742331288344	.1533742331288344	3.067484662576687
6	1	E	Zimbabwe	USD	27	1	2016	27jan2016	Mashonaland East	Harare	Eastlea	Retail		Bon Marche	Cigarettes	Rg		20	0	.9	.045	1	.9	.045	.8999999999999999
17	1	A	Uganda	UGX	14	1	2016	14jan2016	Central Uganda	Kampala	Ntinda	Retail		Capital Shoppers Supermarket	Cigarettes	Marlboro	Gold	20	0	11000	550	3440.9	3.196838036560202	.1598419018280101	3.196838036560202
42	1	F	Lesotho	LSL	23	1	2016	23jan2016	Highlands	Mokhotlong		Retail		Shop A	Cigarettes	Blessing		20	0	20	1	16.3	1.226993865030675	.0613496932515337	1.226993865030675
6	1	E	Zimbabwe	USD	27	1	2016	27jan2016	Mashonaland East	Harare	Eastlea	Retail		Bon Marche		Everest	Menthol	20	0	1.5	.075	1	1.5	.075	1.5
51	1	B	Namibia	NAD	18	1	2016	18jan2016	Khomas	Windhoek	Windhoek West	Retail		Pick 'N Pay	Cigarettes	Aspen	Lights	20	0	20	1	16.3	1.226993865030675	.0613496932515337	1.226993865030675
12	1	E	Zimbabwe	USD	26	1	2016	26jan2016	Mashonaland East	Harare	Eastlea	Street Vendor		Redacted		Everest	Menthol	1	0	.1	.1	1	.1	.1	2
21	1	A	Uganda	UGX	14	1	2016	14jan2016	Central Uganda	Kampala	Bukoto	Retail		Nakumatt	Cigarettes	Business Royals	King Size	20	0	6900	345	3440.9	2.005289313842308	.1002644656921154	2.005289313842308
86	1	F	Lesotho	LSL	27	1	2016	27jan2016	Lowlands	Maseru		Street Vendor		Redacted	Cigarettes	Sun	White	1	0	1.5	1.5	16.3	.0920245398773006	.0920245398773006	1.840490797546012
23	1	A	Uganda	UGX	14	1	2016	14jan2016	Central Uganda	Kampala	Bukoto	Retail		Bonjour	Cigarettes	Dunhill	Switch	20	0	6000	300	3440.9	1.743729838123747	.0871864919061873	1.743729838123747
84	1	F	Lesotho	LSL	27	1	2016	27jan2016	Lowlands	Maseru		Street Vendor		Redacted	Cigarettes	Rothmans		2	0	5	2.5	16.3	.3067484662576687	.1533742331288344	3.067484662576687	I Got Carried Away By First His Wide Variety For A Street Vendor And Second His Selling Strategy Such That I Forgot To Put Price Tags Before Taking Photographs
103	1	D	Zimbabwe	USD	26	1	2016	26jan2016	Harare	Harare	Borrowdale	Retail		Zuva Petroleum	Cigarettes	Mega	Blue	20	0	1	.05	1	1	.05	1
52	1	B	Namibia	NAD	19	1	2016	19jan2016	Khomas	Windhoek	Kleine Kuppe	Retail		Checkers	Cigarettes	Benson & Hedges	Special Red	20	0	27.99	1.3995	16.3	1.717177914110429	.0858588957055215	1.717177914110429
27	1	A	Uganda	UGX	22	1	2016	22jan2016	Central Uganda	Kampala	Ntinda	Retail		Shop 1	Cigarettes	Dunhill	Master Blend Blue	20	0	6500	325	3440.9	1.889040657967392	.0944520328983696	1.889040657967392
103	1	D	Zimbabwe	USD	26	1	2016	26jan2016	Harare	Harare	Borrowdale	Retail		Zuva Petroleum	Cigarettes	Dunhill	Signature Blend	20	0	2	.1	1	2	.1	2
47	1	D	Zimbabwe	USD	15	1	2016	15jan2016	Harare	Harare	Ballantyne	Retail		Ballantyne Bottle Store	Cigarettes	Kingsgate		20	0	1.5	.075	1	1.5	.075	1.5
52	1	B	Namibia	NAD	19	1	2016	19jan2016	Khomas	Windhoek	Kleine Kuppe	Retail		Checkers	Cigarettes	Chesterfield	Rich	20	0	24.99	1.2495	16.3	1.533128834355828	.0766564417177914	1.533128834355828
57	1	C	Botswana	BWP	15	1	2016	15jan2016	South East District	Gaborone	Station	Retail		Shoppers	Cigarettes	Dunhill	Black Fine Cut	20	0	41.05	2.0525	11.5	3.569565217391304	.1784782608695652	3.569565217391304
1	1	E	Zimbabwe	USD	25	1	2016	25jan2016	Mashonaland East	Harare	Chisipite	Retail		Bon Marche	Cigarettes	Kingsgate	King Size	20	0	1.5	.075	1	1.5	.075	1.5
39	1	F	Lesotho	LSL	18	1	2016	18jan2016	Lowlands	Butha-Buthe		Retail		Best Price Mini Supermarket	Cigarettes	Sun	White	20	0	18	.9	16.3	1.104294478527607	.0552147239263804	1.104294478527607
13	1	E	Zimbabwe	USD	26	1	2016	26jan2016	Mashonaland East	Harare	Eastlea	Retail		Pennywise Liquor Centre	Cigarettes	Dunhill	Switch Silver	20	0	2	.1	1	2	.1	2
84	1	F	Lesotho	LSL	27	1	2016	27jan2016	Lowlands	Maseru		Street Vendor		Redacted	Cigarettes	Peter Stuyvesant	Red	1	0	3	3	16.3	.1840490797546012	.1840490797546012	3.680981595092025	I Got Carried Away By First His Wide Variety For A Street Vendor And Second His Selling Strategy Such That I Forgot To Put Price Tags Before Taking Photographs
52	1	B	Namibia	NAD	19	1	2016	19jan2016	Khomas	Windhoek	Kleine Kuppe	Retail		Checkers	Cigarettes	Camel	Blue	20	0	34.69	1.7345	16.3	2.128220858895705	.1064110429447853	2.128220858895705
52	1	B	Namibia	NAD	19	1	2016	19jan2016	Khomas	Windhoek	Hochland Park	Retail		Spar	Cigarettes	Benson & Hedges	Smooth Blue	20	0	28.99	1.4495	16.3	1.778527607361963	.0889263803680981	1.778527607361963
52	1	B	Namibia	NAD	19	1	2016	19jan2016	Khomas	Windhoek	Pioneers Park	Retail		Spar	Cigarettes	Camel	Blue	20	0	36.4	1.82	16.3	2.233128834355828	.1116564417177914	2.233128834355828
46	1	D	Zimbabwe	USD	15	1	2016	15jan2016	Harare	Harare	Ballantyne	Retail		Spar	Cigarettes	Dunhill	Switch	20	0	2	.1	1	2	.1	2
51	1	B	Namibia	NAD	18	1	2016	18jan2016	Khomas	Windhoek	Windhoek West	Retail		Pick 'N Pay	Cigarettes	Camel	Activate	20	0	29.5	1.475	16.3	1.809815950920245	.0904907975460123	1.809815950920246
19	1	A	Uganda	UGX	14	1	2016	14jan2016	Central Uganda	Kampala	Ntinda	Retail		Quality Supermarket	Cigarettes	Dunhill	Master Blend Red	20	0	6700	335	3440.9	1.94716498590485	.0973582492952425	1.94716498590485
9	1	E	Zimbabwe	USD	26	1	2016	26jan2016	Mashonaland East	Harare	Fife Avenue	Retail		Athienitis Tops	Cigarettes	Rg	Classic	20	0	1.65	.0825	1	1.65	.0825	1.65
33	1	A	Uganda	UGX	22	1	2016	22jan2016	Central Uganda	Kampala	Ntinda	Retail		Royal Supermarket	Cigarettes	Dunhill	Switch	20	0	7000	350	3440.9	2.034351477811038	.1017175738905519	2.034351477811038
52	1	B	Namibia	NAD	19	1	2016	19jan2016	Khomas	Windhoek	Pioneers Park	Retail		Spar	Cigarettes	Pall Mall	Menthol	20	0	23.4	1.17	16.3	1.435582822085889	.0717791411042945	1.43558282208589
	1	F	Lesotho	LSL	28	1	2016	28jan2016	Lowlands	Maseru		Retail		Shoprite	Cigarettes	Peter Stuyvesant	Red	20	0	33.99	1.6995	16.3	2.085276073619632	.1042638036809816	2.085276073619632	I Was Not Allowed To Take Pictures In Shoprite
52	1	B	Namibia	NAD	19	1	2016	19jan2016	Khomas	Windhoek	Hochland Park	Retail		Spar	Cigarettes	Dunhill	King Size Red	20	0	38.55	1.9275	16.3	2.365030674846626	.1182515337423313	2.365030674846626
9	1	E	Zimbabwe	USD	26	1	2016	26jan2016	Mashonaland East	Harare	Fife Avenue	Retail		Athienitis Tops	Cigarettes	Dunhill	Master Blend	20	0	2	.1	1	2	.1	2
13	1	E	Zimbabwe	USD	26	1	2016	26jan2016	Mashonaland East	Harare	Eastlea	Retail		Pennywise Liquor Centre		Berkeley	Extra Mild	20	0	1.8	.09	1	1.8	.09	1.8
54	1	C	Botswana	BWP	15	1	2016	15jan2016	South East District	Gaborone	Gaborone West	Retail		Liquorama	Cigarettes	Peter Stuyvesant	Menthol Boost	20	0	35.25	1.7625	11.5	3.065217391304348	.1532608695652174	3.065217391304348
53	1	C	Botswana	BWP	15	1	2016	15jan2016	South East District	Gaborone	White City	Retail		Jumbo	Cigarettes	Dunhill	Courtleigh Blend	20	0	35.25	1.7625	11.5	3.065217391304348	.1532608695652174	3.065217391304348
51	1	B	Namibia	NAD	18	1	2016	18jan2016	Khomas	Windhoek	Windhoek West	Retail		Shoprite	Cigarettes	Ld	Menthol	20	0	19.39	.9695	16.3	1.189570552147239	.059478527607362	1.189570552147239
6	1	E	Zimbabwe	USD	27	1	2016	27jan2016	Mashonaland East	Harare	Eastlea	Retail		Bon Marche		Berkeley	Extra Mild	20	0	1.8	.09	1	1.8	.09	1.8
92	1	F	Lesotho	LSL	27	1	2016	27jan2016	Lowlands	Maseru		Street Vendor		Redacted	Cigarettes	Sun	White	1	0	2.5	2.5	16.3	.1533742331288344	.1533742331288344	3.067484662576687
85	1	F	Lesotho	LSL	27	1	2016	27jan2016	Lowlands	Maseru		Street Vendor		Redacted	Cigarettes	Peter Stuyvesant	Blue	1	0	3	3	16.3	.1840490797546012	.1840490797546012	3.680981595092025
8	1	E	Zimbabwe	USD	25	1	2016	25jan2016	Mashonaland East	Harare	Chisipite	Retail		Super 7	Cigarettes	Dunhill	Switch Black	20	0	2.2	.11	1	2.2	.11	2.2
52	1	B	Namibia	NAD	19	1	2016	19jan2016	Khomas	Windhoek	Pioneers Park	Retail		Spar	Cigarettes	Camel	Activate	20	0	28.2	1.41	16.3	1.730061349693251	.0865030674846626	1.730061349693251
52	1	B	Namibia	NAD	19	1	2016	19jan2016	Khomas	Windhoek	Kleine Kuppe	Retail		Spar	Cigarettes	Camel	Classic	20	0	40.3	2.015	16.3	2.47239263803681	.1236196319018405	2.47239263803681
51	1	B	Namibia	NAD	18	1	2016	18jan2016	Khomas	Windhoek	Windhoek West	Retail		Pick 'N Pay	Cigarettes	Peter Stuyvesant	Menthol Boost	20	0	35.99	1.7995	16.3	2.207975460122699	.110398773006135	2.207975460122699
13	1	E	Zimbabwe	USD	26	1	2016	26jan2016	Mashonaland East	Harare	Eastlea	Retail		Pennywise Liquor Centre	Cigarettes	Dunhill	Switch Black	20	0	2	.1	1	2	.1	2
40	1	F	Lesotho	LSL	18	1	2016	18jan2016	Lowlands	Butha-Buthe		Retail		Gren'S No. 1 Supermarket	Cigarettes	Peter Stuyvesant	Virginia Tobacco	20	0	34	1.7	16.3	2.085889570552147	.1042944785276074	2.085889570552147
5	1	E	Zimbabwe	USD	27	1	2016	27jan2016	Mashonaland East	Harare	Hillside	Retail		Ok Mart	Cigarettes	Mega	Red	200	0	7.75	.03875	1	7.75	.03875	.775
6	1	E	Zimbabwe	USD	27	1	2016	27jan2016	Mashonaland East	Harare	Eastlea	Retail		Bon Marche	Cigarettes	Rg	American Blend	20	0	.6899999999999999	.0345	1	.6899999999999999	.0345	.6899999999999999
58	1	C	Botswana	BWP	15	1	2016	15jan2016	South East District	Gaborone	Station(Railpark Mall)	Retail		Superspar	Cigarettes	Dunhill	Switch	20	0	39.25	1.9625	11.5	3.41304347826087	.1706521739130435	3.41304347826087
52	1	B	Namibia	NAD	19	1	2016	19jan2016	Khomas	Windhoek	Kleine Kuppe	Retail		Spar	Cigarettes	Chesterfield	Panther Line Soft Taste	20	0	24.5	1.225	16.3	1.503067484662577	.0751533742331288	1.503067484662577
8	1	E	Zimbabwe	USD	25	1	2016	25jan2016	Mashonaland East	Harare	Chisipite	Retail		Super 7	Cigarettes	Madison	Toasted	20	0	2	.1	1	2	.1	2
103	1	D	Zimbabwe	USD	26	1	2016	26jan2016	Harare	Harare	Borrowdale	Retail		Zuva Petroleum	Cigarettes	Dunhill	Switch	20	0	2	.1	1	2	.1	2
52	1	B	Namibia	NAD	19	1	2016	19jan2016	Khomas	Windhoek	Kleine Kuppe	Retail		Checkers	Cigarettes	Benson & Hedges	Smooth Blue	20	0	27.99	1.3995	16.3	1.717177914110429	.0858588957055215	1.717177914110429
50	1	C	Botswana	BWP	15	1	2016	15jan2016	South East District	Gaborone	White City	Retail		Choppies	Cigarettes	Dunhill	Refined Blend Infinite	20	0	37.95	1.8975	11.5	3.3	.165	3.3
52	1	B	Namibia	NAD	19	1	2016	19jan2016	Khomas	Windhoek	Kleine Kuppe	Retail		Spar	Cigarettes	Benson & Hedges		20	0	28	1.4	16.3	1.717791411042945	.0858895705521472	1.717791411042945
46	1	D	Zimbabwe	USD	15	1	2016	15jan2016	Harare	Harare	Ballantyne	Retail		Spar	Cigarettes	Mega	Green	20	0	.9	.045	1	.9	.045	.8999999999999999
52	1	B	Namibia	NAD	19	1	2016	19jan2016	Khomas	Windhoek	Hochland Park	Retail		Spar	Cigarettes	Benson & Hedges	Switch	20	0	31.55	1.5775	16.3	1.935582822085889	.0967791411042945	1.935582822085889
	1	F	Lesotho	LSL	28	1	2016	28jan2016	Lowlands	Maseru		Retail		Shoprite	Cigarettes	Peter Stuyvesant	Blue	20	0	33.99	1.6995	16.3	2.085276073619632	.1042638036809816	2.085276073619632	I Was Not Allowed To Take Pictures In Shoprite
56	1	C	Botswana	BWP	15	1	2016	15jan2016	South East District	Gaborone	Block 10	Retail		Shell Select	Cigarettes	Kent		20	0	43.5	2.175	11.5	3.782608695652174	.1891304347826087	3.782608695652174
38	1	F	Lesotho	LSL	18	1	2016	18jan2016	Lowlands	Butha-Buthe		Retail		New Look A To Z Supermarket	Cigarettes	Sun	Red	20	0	20	1	16.3	1.226993865030675	.0613496932515337	1.226993865030675
92	1	F	Lesotho	LSL	27	1	2016	27jan2016	Lowlands	Maseru		Street Vendor		Redacted	Cigarettes	Dunhill	Switch	1	0	2.5	2.5	16.3	.1533742331288344	.1533742331288344	3.067484662576687
	1	F	Lesotho	LSL	28	1	2016	28jan2016	Lowlands	Maseru		Retail		Shoprite	Cigarettes	Dunhill	Fine Cut Black	20	0	39.99	1.9995	16.3	2.453374233128834	.1226687116564417	2.453374233128834	I Was Not Allowed To Take Pictures In Shoprite
46	1	D	Zimbabwe	USD	15	1	2016	15jan2016	Harare	Harare	Ballantyne	Retail		Spar		Newbury	Filter	20	0	2	.1	1	2	.1	2
51	1	B	Namibia	NAD	18	1	2016	18jan2016	Khomas	Windhoek	Windhoek West	Retail		Pick 'N Pay	Cigarettes	Dunhill	Courtleigh Blend	20	0	38.99	1.9495	16.3	2.392024539877301	.119601226993865	2.392024539877301
56	1	C	Botswana	BWP	15	1	2016	15jan2016	South East District	Gaborone	Block 10	Retail		Shell Select	Cigarettes	Craven A	Menthol	20	0	39.6	1.98	11.5	3.443478260869565	.1721739130434783	3.443478260869565
1	1	E	Zimbabwe	USD	25	1	2016	25jan2016	Mashonaland East	Harare	Chisipite	Retail		Bon Marche	Cigarettes	Rg	Special Menthol	20	0	1.25	.0625	1	1.25	.0625	1.25
14	1	E	Zimbabwe	USD	26	1	2016	26jan2016	Mashonaland East	Harare	Eastlea	Retail		Engen	Cigarettes	Kingsgate	King Size	20	0	1.5	.075	1	1.5	.075	1.5
51	1	B	Namibia	NAD	18	1	2016	18jan2016	Khomas	Windhoek	Windhoek West	Retail		Shoprite	Cigarettes	Chesterfield	Rich	20	0	24.99	1.2495	16.3	1.533128834355828	.0766564417177914	1.533128834355828
19	1	A	Uganda	UGX	14	1	2016	14jan2016	Central Uganda	Kampala	Ntinda	Retail		Quality Supermarket	Cigarettes	Dunhill	Switch	20	0	6700	335	3440.9	1.94716498590485	.0973582492952425	1.94716498590485
52	1	B	Namibia	NAD	19	1	2016	19jan2016	Khomas	Windhoek	Pioneers Park	Retail		Spar	Cigarettes	Peter Stuyvesant	Menthol	20	0	34.3	1.715	16.3	2.104294478527607	.1052147239263804	2.104294478527607
	1	F	Lesotho	LSL	28	1	2016	28jan2016	Lowlands	Maseru		Retail		Shoprite	Cigarettes	Craven A	Menthol	20	0	33.99	1.6995	16.3	2.085276073619632	.1042638036809816	2.085276073619632	I Was Not Allowed To Take Pictures In Shoprite
13	1	E	Zimbabwe	USD	26	1	2016	26jan2016	Mashonaland East	Harare	Eastlea	Retail		Pennywise Liquor Centre	Cigarettes	Rg	Classic	20	0	1.5	.075	1	1.5	.075	1.5
23	1	A	Uganda	UGX	14	1	2016	14jan2016	Central Uganda	Kampala	Bukoto	Retail		Bonjour	Cigarettes	Dunhill	Master Blend Blue	20	0	6000	300	3440.9	1.743729838123747	.0871864919061873	1.743729838123747
6	1	E	Zimbabwe	USD	27	1	2016	27jan2016	Mashonaland East	Harare	Eastlea	Retail		Bon Marche	Cigarettes	Pacific	Breeze Menthol	10	0	.5	.05	1	.5	.05	1
58	1	C	Botswana	BWP	15	1	2016	15jan2016	South East District	Gaborone	Station(Railpark Mall)	Retail		Superspar	Cigarettes	Kent	White	20	0	39.25	1.9625	11.5	3.41304347826087	.1706521739130435	3.41304347826087
52	1	B	Namibia	NAD	19	1	2016	19jan2016	Khomas	Windhoek	Kleine Kuppe	Retail		Spar	Cigarettes	Pall Mall	Red	20	0	23.5	1.175	16.3	1.441717791411043	.0720858895705521	1.441717791411043
58	1	C	Botswana	BWP	15	1	2016	15jan2016	South East District	Gaborone	Station(Railpark Mall)	Retail		Superspar	Cigarettes	Dunhill	Menthol	20	0	39.25	1.9625	11.5	3.41304347826087	.1706521739130435	3.41304347826087
9	1	E	Zimbabwe	USD	26	1	2016	26jan2016	Mashonaland East	Harare	Fife Avenue	Retail		Athienitis Tops		Newbury	Filter	20	0	1.8	.09	1	1.8	.09	1.8
49	1	C	Botswana	BWP	15	1	2016	15jan2016	South East District	Gaborone	Block 10	Retail		Checkers	Cigarettes	Dunhill	White Refined Blend	20	0	38.95	1.9475	11.5	3.386956521739131	.1693478260869565	3.386956521739131
51	1	B	Namibia	NAD	18	1	2016	18jan2016	Khomas	Windhoek	Windhoek West	Retail		Shoprite	Cigarettes	Marlboro	Beyond	20	0	28.89	1.4445	16.3	1.77239263803681	.0886196319018405	1.77239263803681
58	1	C	Botswana	BWP	15	1	2016	15jan2016	South East District	Gaborone	Station(Railpark Mall)	Retail		Superspar	Cigarettes	Aspen	Blue	10	0	24.95	2.495	11.5	2.169565217391304	.2169565217391304	4.339130434782609
40	1	F	Lesotho	LSL	18	1	2016	18jan2016	Lowlands	Butha-Buthe		Retail		Gren'S No. 1 Supermarket	Cigarettes	Rothmans	King Size Size	20	0	34	1.7	16.3	2.085889570552147	.1042944785276074	2.085889570552147
78	1	F	Lesotho	LSL	27	1	2016	27jan2016	Lowlands	Maseru		Street Vendor		Redacted	Cigarettes	Sun	White	1	0	1.5	1.5	16.3	.0920245398773006	.0920245398773006	1.840490797546012
47	1	D	Zimbabwe	USD	15	1	2016	15jan2016	Harare	Harare	Ballantyne	Retail		Ballantyne Bottle Store	Cigarettes	Pacific	Storm	10	0	.5	.05	1	.5	.05	1
52	1	B	Namibia	NAD	19	1	2016	19jan2016	Khomas	Windhoek	Kleine Kuppe	Retail		Spar	Cigarettes	Chesterfield	Red	20	0	30.5	1.525	16.3	1.871165644171779	.0935582822085889	1.871165644171779
7	1	E	Zimbabwe	USD	27	1	2016	27jan2016	Mashonaland East	Harare	Harare Central Business District	Retail		Engen	Cigarettes	Dunhill	Switch Black	20	0	2	.1	1	2	.1	2
51	1	B	Namibia	NAD	18	1	2016	18jan2016	Khomas	Windhoek	Windhoek West	Retail		Shoprite	Cigarettes	Chesterfield	Soft Taste	20	0	24.99	1.2495	16.3	1.533128834355828	.0766564417177914	1.533128834355828
54	1	C	Botswana	BWP	15	1	2016	15jan2016	South East District	Gaborone	Gaborone West	Retail		Liquorama	Cigarettes	Vogue	Luxury Slims Blue	20	0	37.75	1.8875	11.5	3.282608695652174	.1641304347826087	3.282608695652174
55	1	D	Zimbabwe	USD	26	1	2016	26jan2016	Harare	Harare	Rolf Valley	Retail		Zuva Petroleum	Cigarettes	Dunhill	Switch	20	0	2	.1	1	2	.1	2
100	1	F	Lesotho	LSL	15	1	2016	15jan2016	Highlands	Mokhotlong		Street Vendor		Redacted	Cigarettes	Dunhill	Courtleigh Blend	1	0	3	3	16.3	.1840490797546012	.1840490797546012	3.680981595092025
49	1	C	Botswana	BWP	15	1	2016	15jan2016	South East District	Gaborone	Block 10	Retail		Checkers	Cigarettes	Rothmans	King Size	20	0	35.95	1.7975	11.5	3.12608695652174	.156304347826087	3.12608695652174
11	1	E	Zimbabwe	USD	26	1	2016	26jan2016	Mashonaland East	Harare	Fife Avenue	Retail		Ok	Cigarettes	Pacific	Breeze Menthol	20	0	1	.05	1	1	.05	1
55	1	D	Zimbabwe	USD	26	1	2016	26jan2016	Harare	Harare	Rolf Valley	Retail		Zuva Petroleum	Cigarettes	Pacific	Storm	10	0	.5	.05	1	.5	.05	1
106	1	F	Lesotho	LSL	15	1	2016	15jan2016	Highlands	Mokhotlong		Street Vendor		Redacted	Cigarettes	Dunhill	Courtleigh Blend	1	0	3	3	16.3	.1840490797546012	.1840490797546012	3.680981595092025
29	1	A	Uganda	UGX	22	1	2016	22jan2016	Central Uganda	Kampala	Ntinda	Retail		Shop 2		Safari	King Size	20	0	3000	150	3440.9	.8718649190618734	.0435932459530937	.8718649190618734
	1	F	Lesotho	LSL	28	1	2016	28jan2016	Lowlands	Maseru		Retail		Shoprite	Cigarettes	Winston	Red	20	0	23.99	1.1995	16.3	1.471779141104294	.0735889570552147	1.471779141104294	I Was Not Allowed To Take Pictures In Shoprite
98	1	F	Lesotho	LSL	15	1	2016	15jan2016	Highlands	Mokhotlong		Street Vendor		Redacted	Cigarettes	Dunhill	Courtleigh Blend	1	0	3	3	16.3	.1840490797546012	.1840490797546012	3.680981595092025
51	1	B	Namibia	NAD	18	1	2016	18jan2016	Khomas	Windhoek	Windhoek West	Retail		Pick 'N Pay	Cigarettes	Winston	Menthol Fresh Slide	20	0	24.99	1.2495	16.3	1.533128834355828	.0766564417177914	1.533128834355828
51	1	B	Namibia	NAD	18	1	2016	18jan2016	Khomas	Windhoek	Windhoek West	Retail		Pick 'N Pay	Cigarettes	Benson & Hedges	Switch	20	0	31.99	1.5995	16.3	1.962576687116564	.0981288343558282	1.962576687116564
52	1	B	Namibia	NAD	19	1	2016	19jan2016	Khomas	Windhoek	Pioneers Park	Retail		Spar	Cigarettes	Ld	Blue	20	0	19.8	.99	16.3	1.214723926380368	.0607361963190184	1.214723926380368
89	1	F	Lesotho	LSL	27	1	2016	27jan2016	Lowlands	Maseru		Street Vendor		Redacted	Cigarettes	Sun	White	1	0	1.5	1.5	16.3	.0920245398773006	.0920245398773006	1.840490797546012
51	1	B	Namibia	NAD	18	1	2016	18jan2016	Khomas	Windhoek	Windhoek West	Retail		Shoprite	Cigarettes	Pall Mall	Menthol	20	0	23.39	1.1695	16.3	1.434969325153374	.0717484662576687	1.434969325153374
51	1	B	Namibia	NAD	18	1	2016	18jan2016	Khomas	Windhoek	Windhoek West	Retail		Shoprite	Cigarettes	Camel	Blue	20	0	34.89	1.7445	16.3	2.140490797546012	.1070245398773006	2.140490797546012
15	1	E	Zimbabwe	USD	27	1	2016	27jan2016	Mashonaland East	Harare	Groombridge	Retail		Spar	Cigarettes	Mega	Red	20	0	.99	.0495	1	.99	.0495	.99
68	1	F	Lesotho	LSL	18	1	2016	18jan2016	Lowlands	Butha-Buthe		Street Vendor		Redacted	Cigarettes	Dunhill	Courtleigh Blend	1	0	2.5	2.5	16.3	.1533742331288344	.1533742331288344	3.067484662576687
38	1	F	Lesotho	LSL	18	1	2016	18jan2016	Lowlands	Butha-Buthe		Retail		New Look A To Z Supermarket	Cigarettes	Sun	White	20	0	20	1	16.3	1.226993865030675	.0613496932515337	1.226993865030675
93	1	F	Lesotho	LSL	27	1	2016	27jan2016	Lowlands	Maseru		Street Vendor		Redacted	Cigarettes	Dunhill	Courtleigh Blend	1	0	2.5	2.5	16.3	.1533742331288344	.1533742331288344	3.067484662576687
52	1	B	Namibia	NAD	19	1	2016	19jan2016	Khomas	Windhoek	Pioneers Park	Retail		Spar	Cigarettes	Pall Mall	Red	20	0	23.4	1.17	16.3	1.435582822085889	.0717791411042945	1.43558282208589
58	1	C	Botswana	BWP	15	1	2016	15jan2016	South East District	Gaborone	Station(Railpark Mall)	Retail		Superspar	Cigarettes	Rothmans	King Size	20	0	35.45	1.7725	11.5	3.082608695652174	.1541304347826087	3.082608695652174
3	1	E	Zimbabwe	USD	27	1	2016	27jan2016	Mashonaland East	Harare	Harare Central Business District	Street Vendor		Redacted	Cigarettes	Madison	Toasted	20	0	2	.1	1	2	.1	2
64	1	D	Zimbabwe	USD	27	1	2016	27jan2016	Harare	Harare	Mount Pleasant	Street Vendor		Redacted		Everest	Menthol	1	0	.1	.1	1	.1	.1	2
58	1	C	Botswana	BWP	15	1	2016	15jan2016	South East District	Gaborone	Station(Railpark Mall)	Retail		Superspar	Cigarettes	Dunhill	Courtleigh Blend	20	0	39.25	1.9625	11.5	3.41304347826087	.1706521739130435	3.41304347826087
	1	F	Lesotho	LSL	28	1	2016	28jan2016	Lowlands	Maseru		Retail		Shoprite	Cigarettes	Dunhill	Menthol	20	0	36.99	1.8495	16.3	2.269325153374233	.1134662576687117	2.269325153374233	I Was Not Allowed To Take Pictures In Shoprite
6	1	E	Zimbabwe	USD	27	1	2016	27jan2016	Mashonaland East	Harare	Eastlea	Retail		Bon Marche	Cigarettes	Rg	Special Menthol	20	0	1.25	.0625	1	1.25	.0625	1.25
56	1	C	Botswana	BWP	15	1	2016	15jan2016	South East District	Gaborone	Block 10	Retail		Shell Select	Cigarettes	Kent	White	20	0	43.5	2.175	11.5	3.782608695652174	.1891304347826087	3.782608695652174
38	1	F	Lesotho	LSL	18	1	2016	18jan2016	Lowlands	Butha-Buthe		Retail		New Look A To Z Supermarket	Cigarettes	Rothmans	King Size Size	20	0	33.5	1.675	16.3	2.05521472392638	.102760736196319	2.05521472392638
51	1	B	Namibia	NAD	18	1	2016	18jan2016	Khomas	Windhoek	Windhoek West	Retail		Pick 'N Pay	Cigarettes	Camel		20	0	29.5	1.475	16.3	1.809815950920245	.0904907975460123	1.809815950920246
10	1	E	Zimbabwe	USD	26	1	2016	26jan2016	Mashonaland East	Harare	Fife Avenue	Retail		Athienitis	Cigarettes	Dunhill	Signature Blend Blue	20	0	2	.1	1	2	.1	2
47	1	D	Zimbabwe	USD	15	1	2016	15jan2016	Harare	Harare	Ballantyne	Retail		Ballantyne Bottle Store	Cigarettes	Mega	Red	20	0	1	.05	1	1	.05	1
104	1	D	Zimbabwe	USD	27	1	2016	27jan2016	Harare	Harare	Mount Pleasant	Retail		Zuva Petroleum	Cigarettes	Dunhill	Master Blend	20	0	2	.1	1	2	.1	2
52	1	B	Namibia	NAD	19	1	2016	19jan2016	Khomas	Windhoek	Kleine Kuppe	Retail		Spar	Cigarettes	Winston	Slide Menthol	20	0	24.2	1.21	16.3	1.484662576687116	.0742331288343558	1.484662576687116
27	1	A	Uganda	UGX	22	1	2016	22jan2016	Central Uganda	Kampala	Ntinda	Retail		Shop 1	Cigarettes	Dunhill	Master Blend Red	20	0	6500	325	3440.9	1.889040657967392	.0944520328983696	1.889040657967392
52	1	B	Namibia	NAD	19	1	2016	19jan2016	Khomas	Windhoek	Pioneers Park	Retail		Spar	Cigarettes	Craven A	Menthol	20	0	34.3	1.715	16.3	2.104294478527607	.1052147239263804	2.104294478527607
33	1	A	Uganda	UGX	22	1	2016	22jan2016	Central Uganda	Kampala	Ntinda	Retail		Royal Supermarket	Cigarettes	Dunhill	Master Blend Red	20	0	7000	350	3440.9	2.034351477811038	.1017175738905519	2.034351477811038
49	1	C	Botswana	BWP	15	1	2016	15jan2016	South East District	Gaborone	Block 10	Retail		Checkers	Cigarettes	Chesterfield	Classic Red	20	0	35.95	1.7975	11.5	3.12608695652174	.156304347826087	3.12608695652174
52	1	B	Namibia	NAD	19	1	2016	19jan2016	Khomas	Windhoek	Kleine Kuppe	Retail		Spar	Cigarettes	Dunhill	Courtleigh Blend	20	0	37	1.85	16.3	2.269938650306748	.1134969325153374	2.269938650306748
51	1	B	Namibia	NAD	18	1	2016	18jan2016	Khomas	Windhoek	Windhoek West	Retail		Pick 'N Pay	Cigarettes	Kent		20	0	38.99	1.9495	16.3	2.392024539877301	.119601226993865	2.392024539877301
51	1	B	Namibia	NAD	18	1	2016	18jan2016	Khomas	Windhoek	Windhoek West	Retail		Pick 'N Pay	Cigarettes	Peter Stuyvesant	Filter	20	0	35.99	1.7995	16.3	2.207975460122699	.110398773006135	2.207975460122699
6	1	E	Zimbabwe	USD	27	1	2016	27jan2016	Mashonaland East	Harare	Eastlea	Retail		Bon Marche	Cigarettes	Dunhill	Signature Blend Blue	20	0	2	.1	1	2	.1	2
103	1	D	Zimbabwe	USD	26	1	2016	26jan2016	Harare	Harare	Borrowdale	Retail		Zuva Petroleum		Berkeley	Extra Mild	20	0	1.8	.09	1	1.8	.09	1.8
53	1	C	Botswana	BWP	15	1	2016	15jan2016	South East District	Gaborone	White City	Retail		Jumbo	Cigarettes	Craven A	Menthol	10	0	17.5	1.75	11.5	1.521739130434783	.1521739130434783	3.043478260869565
90	1	F	Lesotho	LSL	27	1	2016	27jan2016	Lowlands	Maseru		Street Vendor		Redacted	Cigarettes	Dunhill	Courtleigh Blend	1	0	2.5	2.5	16.3	.1533742331288344	.1533742331288344	3.067484662576687
69	1	F	Lesotho	LSL	18	1	2016	18jan2016	Lowlands	Butha-Buthe		Street Vendor		Redacted	Cigarettes	Dunhill	Courtleigh Blend	1	0	2.5	2.5	16.3	.1533742331288344	.1533742331288344	3.067484662576687
111	1	F	Lesotho	LSL	18	1	2016	18jan2016	Lowlands	Butha-Buthe		Street Vendor		Redacted	Cigarettes	Peter Stuyvesant	Virginia Tobacco	1	0	2	2	16.3	.1226993865030675	.1226993865030675	2.45398773006135
	1	F	Lesotho	LSL	28	1	2016	28jan2016	Lowlands	Maseru		Retail		Shoprite	Cigarettes	Camel		20	0	28.99	1.4495	16.3	1.778527607361963	.0889263803680981	1.778527607361963	I Was Not Allowed To Take Pictures In Shoprite
	1	F	Lesotho	LSL	28	1	2016	28jan2016	Lowlands	Maseru		Retail		Shoprite	Cigarettes	Camel	White	20	0	28.99	1.4495	16.3	1.778527607361963	.0889263803680981	1.778527607361963	I Was Not Allowed To Take Pictures In Shoprite
20	1	F	Lesotho	LSL	15	1	2016	15jan2016	Highlands	Mokhotlong		Retail		Xing Long Enterprice	Cigarettes	Dunhill	Courtleigh Blend	1	0	2	2	16.3	.1226993865030675	.1226993865030675	2.45398773006135
103	1	D	Zimbabwe	USD	26	1	2016	26jan2016	Harare	Harare	Borrowdale	Retail		Zuva Petroleum	Cigarettes	Mega	Green	20	0	1	.05	1	1	.05	1
5	1	E	Zimbabwe	USD	27	1	2016	27jan2016	Mashonaland East	Harare	Hillside	Retail		Ok Mart	Cigarettes	Dunhill	Switch Black	200	0	17	.085	1	17	.085	1.7
57	1	C	Botswana	BWP	15	1	2016	15jan2016	South East District	Gaborone	Station	Retail		Shoppers	Cigarettes	Craven A	Menthol	10	0	20.45	2.045	11.5	1.778260869565217	.1778260869565217	3.556521739130435
	1	F	Lesotho	LSL	28	1	2016	28jan2016	Lowlands	Maseru		Retail		Shoprite	Cigarettes	Peter Stuyvesant	Blue	30	0	49.99	1.666333333333333	16.3	3.066871165644172	.1022290388548057	2.044580777096114	I Was Not Allowed To Take Pictures In Shoprite
	1	F	Lesotho	LSL	28	1	2016	28jan2016	Lowlands	Maseru		Retail		Shoprite	Cigarettes	Dunhill	Switch Silver	20	0	36.99	1.8495	16.3	2.269325153374233	.1134662576687117	2.269325153374233	I Was Not Allowed To Take Pictures In Shoprite
51	1	B	Namibia	NAD	18	1	2016	18jan2016	Khomas	Windhoek	Windhoek West	Retail		Pick 'N Pay	Cigarettes	Marlboro	Blue Ice	20	0	37.29	1.8645	16.3	2.287730061349693	.1143865030674847	2.287730061349693
57	1	C	Botswana	BWP	15	1	2016	15jan2016	South East District	Gaborone	Station	Retail		Shoppers	Cigarettes	Dunhill	King Size	20	0	37.05	1.8525	11.5	3.221739130434782	.1610869565217391	3.221739130434782
19	1	A	Uganda	UGX	14	1	2016	14jan2016	Central Uganda	Kampala	Ntinda	Retail		Quality Supermarket	Cigarettes	Rex	Filter	20	0	6900	345	3440.9	2.005289313842308	.1002644656921154	2.005289313842308
57	1	C	Botswana	BWP	15	1	2016	15jan2016	South East District	Gaborone	Station	Retail		Shoppers	Cigarettes	Peter Stuyvesant	Silver	20	0	36.05	1.8025	11.5	3.134782608695652	.1567391304347826	3.134782608695652
10	1	E	Zimbabwe	USD	26	1	2016	26jan2016	Mashonaland East	Harare	Fife Avenue	Retail		Athienitis		Berkeley	Extra Mild	20	0	1.8	.09	1	1.8	.09	1.8
91	1	F	Lesotho	LSL	27	1	2016	27jan2016	Lowlands	Maseru		Street Vendor		Redacted	Cigarettes	Sun	White	1	0	1.5	1.5	16.3	.0920245398773006	.0920245398773006	1.840490797546012
14	1	E	Zimbabwe	USD	26	1	2016	26jan2016	Mashonaland East	Harare	Eastlea	Retail		Engen		Everest	Menthol	10	0	1	.1	1	1	.1	2
25	1	A	Uganda	UGX	14	1	2016	14jan2016	Central Uganda	Kampala	Bukoto	Retail		Shell Select		Sportsman	King Size	20	0	2800	140	3440.9	.8137405911244151	.0406870295562208	.8137405911244151
49	1	C	Botswana	BWP	15	1	2016	15jan2016	South East District	Gaborone	Block 10	Retail		Checkers	Cigarettes	Peter Stuyvesant		20	0	35.95	1.7975	11.5	3.12608695652174	.156304347826087	3.12608695652174
47	1	D	Zimbabwe	USD	15	1	2016	15jan2016	Harare	Harare	Ballantyne	Retail		Ballantyne Bottle Store		Berkeley	Extra Mild	20	0	1.8	.09	1	1.8	.09	1.8
115	1	F	Lesotho	LSL	18	1	2016	18jan2016	Lowlands	Butha-Buthe		Street Vendor		Redacted	Cigarettes	Peter Stuyvesant	Virginia Tobacco	1	0	2.5	2.5	16.3	.1533742331288344	.1533742331288344	3.067484662576687
52	1	B	Namibia	NAD	19	1	2016	19jan2016	Khomas	Windhoek	Hochland Park	Retail		Spar	Cigarettes	Peter Stuyvesant	Blue	20	0	35.45	1.7725	16.3	2.174846625766871	.1087423312883436	2.174846625766871
83	1	F	Lesotho	LSL	27	1	2016	27jan2016	Lowlands	Maseru		Street Vendor		Redacted	Cigarettes	Peter Stuyvesant	Red	1	0	3	3	16.3	.1840490797546012	.1840490797546012	3.680981595092025
12	1	E	Zimbabwe	USD	26	1	2016	26jan2016	Mashonaland East	Harare	Eastlea	Street Vendor		Redacted	Cigarettes	Madison	Toasted	1	0	.1	.1	1	.1	.1	2
27	1	A	Uganda	UGX	22	1	2016	22jan2016	Central Uganda	Kampala	Ntinda	Retail		Shop 1		Sportsman	King Size	20	0	3000	150	3440.9	.8718649190618734	.0435932459530937	.8718649190618734
	1	F	Lesotho	LSL	28	1	2016	28jan2016	Lowlands	Maseru		Retail		Shoprite	Cigarettes	Mills		20	0	36.99	1.8495	16.3	2.269325153374233	.1134662576687117	2.269325153374233	I Was Not Allowed To Take Pictures In Shoprite
48	1	D	Zimbabwe	USD	15	1	2016	15jan2016	Harare	Harare	Ballantyne	Retail		Ram Petroleum Kiosk	Cigarettes	Rg		20	0	1.5	.075	1	1.5	.075	1.5
40	1	F	Lesotho	LSL	18	1	2016	18jan2016	Lowlands	Butha-Buthe		Retail		Gren'S No. 1 Supermarket	Cigarettes	Dunhill	Courtleigh Blend	20	0	37	1.85	16.3	2.269938650306748	.1134969325153374	2.269938650306748
52	1	B	Namibia	NAD	19	1	2016	19jan2016	Khomas	Windhoek	Hochland Park	Retail		Spar	Cigarettes	Winston	Red	20	0	24.8	1.24	16.3	1.521472392638037	.0760736196319018	1.521472392638037
84	1	F	Lesotho	LSL	27	1	2016	27jan2016	Lowlands	Maseru		Street Vendor		Redacted	Cigarettes	Rothmans		1	0	3	3	16.3	.1840490797546012	.1840490797546012	3.680981595092025	I Got Carried Away By First His Wide Variety For A Street Vendor And Second His Selling Strategy Such That I Forgot To Put Price Tags Before Taking Photographs
94	1	F	Lesotho	LSL	27	1	2016	27jan2016	Lowlands	Maseru		Street Vendor		Redacted	Cigarettes	Peter Stuyvesant	Red	1	0	2.5	2.5	16.3	.1533742331288344	.1533742331288344	3.067484662576687
103	1	D	Zimbabwe	USD	26	1	2016	26jan2016	Harare	Harare	Borrowdale	Retail		Zuva Petroleum	Cigarettes	Pacific	Storm	20	0	1	.05	1	1	.05	1
42	1	F	Lesotho	LSL	23	1	2016	23jan2016	Highlands	Mokhotlong		Retail		Shop A	Cigarettes	Dunhill	Courtleigh Blend	20	0	38	1.9	16.3	2.331288343558282	.1165644171779141	2.331288343558282
58	1	C	Botswana	BWP	15	1	2016	15jan2016	South East District	Gaborone	Station(Railpark Mall)	Retail		Superspar	Cigarettes	Peter Stuyvesant	Menthol Boost	20	0	35.45	1.7725	11.5	3.082608695652174	.1541304347826087	3.082608695652174
56	1	C	Botswana	BWP	15	1	2016	15jan2016	South East District	Gaborone	Block 10	Retail		Shell Select	Cigarettes	Rothmans	Classic	20	0	39.6	1.98	11.5	3.443478260869565	.1721739130434783	3.443478260869565
56	1	C	Botswana	BWP	15	1	2016	15jan2016	South East District	Gaborone	Block 10	Retail		Shell Select	Cigarettes	Peter Stuyvesant	Filter	30	0	59.45	1.981666666666667	11.5	5.169565217391304	.1723188405797101	3.446376811594203
39	1	F	Lesotho	LSL	18	1	2016	18jan2016	Lowlands	Butha-Buthe		Retail		Best Price Mini Supermarket	Cigarettes	Dunhill	Switch	20	0	35	1.75	16.3	2.147239263803681	.1073619631901841	2.147239263803681
49	1	C	Botswana	BWP	15	1	2016	15jan2016	South East District	Gaborone	Block 10	Retail		Checkers	Cigarettes	Dunhill	Courtleigh Blend	20	0	38.95	1.9475	11.5	3.386956521739131	.1693478260869565	3.386956521739131
29	1	A	Uganda	UGX	22	1	2016	22jan2016	Central Uganda	Kampala	Ntinda	Retail		Shop 2	Cigarettes	Dunhill	Switch	20	0	7000	350	3440.9	2.034351477811038	.1017175738905519	2.034351477811038
104	1	D	Zimbabwe	USD	27	1	2016	27jan2016	Harare	Harare	Mount Pleasant	Retail		Zuva Petroleum	Cigarettes	Dunhill	Signature Blend	20	0	2	.1	1	2	.1	2
52	1	B	Namibia	NAD	19	1	2016	19jan2016	Khomas	Windhoek	Hochland Park	Retail		Spar	Cigarettes	Camel		20	0	29.3	1.465	16.3	1.797546012269939	.0898773006134969	1.797546012269939
47	1	D	Zimbabwe	USD	15	1	2016	15jan2016	Harare	Harare	Ballantyne	Retail		Ballantyne Bottle Store	Cigarettes	Dunhill	Master Blend	20	0	2	.1	1	2	.1	2
46	1	D	Zimbabwe	USD	15	1	2016	15jan2016	Harare	Harare	Ballantyne	Retail		Spar	Cigarettes	Mega	Blue	20	0	.9	.045	1	.9	.045	.8999999999999999
33	1	A	Uganda	UGX	22	1	2016	22jan2016	Central Uganda	Kampala	Ntinda	Retail		Royal Supermarket	Cigarettes	Dunhill	Master Blend Blue	20	0	7000	350	3440.9	2.034351477811038	.1017175738905519	2.034351477811038
56	1	C	Botswana	BWP	15	1	2016	15jan2016	South East District	Gaborone	Block 10	Retail		Shell Select	Cigarettes	Peter Stuyvesant	Filter	20	0	39.6	1.98	11.5	3.443478260869565	.1721739130434783	3.443478260869565
49	1	C	Botswana	BWP	15	1	2016	15jan2016	South East District	Gaborone	Block 10	Retail		Checkers	Cigarettes	Ld	Blue	20	0	32.95	1.6475	11.5	2.865217391304348	.1432608695652174	2.865217391304347
58	1	C	Botswana	BWP	15	1	2016	15jan2016	South East District	Gaborone	Station(Railpark Mall)	Retail		Superspar	Cigarettes	Kent		20	0	39.25	1.9625	11.5	3.41304347826087	.1706521739130435	3.41304347826087
58	1	C	Botswana	BWP	15	1	2016	15jan2016	South East District	Gaborone	Station(Railpark Mall)	Retail		Superspar	Cigarettes	Peter Stuyvesant	Red	10	0	18.25	1.825	11.5	1.58695652173913	.158695652173913	3.173913043478261
52	1	B	Namibia	NAD	19	1	2016	19jan2016	Khomas	Windhoek	Pioneers Park	Retail		Spar	Cigarettes	Camel	Classic	20	0	39.9	1.995	16.3	2.447852760736196	.1223926380368098	2.447852760736196
51	1	B	Namibia	NAD	18	1	2016	18jan2016	Khomas	Windhoek	Windhoek West	Retail		Shoprite	Cigarettes	Chesterfield	Cool Taste	20	0	24.99	1.2495	16.3	1.533128834355828	.0766564417177914	1.533128834355828
54	1	C	Botswana	BWP	15	1	2016	15jan2016	South East District	Gaborone	Gaborone West	Retail		Liquorama	Cigarettes	Peter Stuyvesant	Silver	20	0	35.25	1.7625	11.5	3.065217391304348	.1532608695652174	3.065217391304348
104	1	D	Zimbabwe	USD	27	1	2016	27jan2016	Harare	Harare	Mount Pleasant	Retail		Zuva Petroleum		Everest	Menthol	10	0	1	.1	1	1	.1	2
7	1	E	Zimbabwe	USD	27	1	2016	27jan2016	Mashonaland East	Harare	Harare Central Business District	Retail		Engen	Cigarettes	Madison	Toasted	20	0	1.5	.075	1	1.5	.075	1.5
113	1	F	Lesotho	LSL	18	1	2016	18jan2016	Lowlands	Butha-Buthe		Street Vendor		Redacted	Cigarettes	Dunhill	Courtleigh Blend	1	0	2.5	2.5	16.3	.1533742331288344	.1533742331288344	3.067484662576687
43	1	F	Lesotho	LSL	24	1	2016	24jan2016	Highlands	Mokhotlong		Retail		Shop B	Cigarettes	Blessing		20	0	20	1	16.3	1.226993865030675	.0613496932515337	1.226993865030675
23	1	A	Uganda	UGX	14	1	2016	14jan2016	Central Uganda	Kampala	Bukoto	Retail		Bonjour		Sportsman	King Size	20	0	2800	140	3440.9	.8137405911244151	.0406870295562208	.8137405911244151
51	1	B	Namibia	NAD	18	1	2016	18jan2016	Khomas	Windhoek	Windhoek West	Retail		Pick 'N Pay	Cigarettes	Pall Mall	Blue	20	0	24.99	1.2495	16.3	1.533128834355828	.0766564417177914	1.533128834355828
16	1	E	Zimbabwe	USD	27	1	2016	27jan2016	Mashonaland East	Harare	Harare Central Business District	Street Vendor		Redacted		Everest	Menthol	10	0	1	.1	1	1	.1	2
52	1	B	Namibia	NAD	19	1	2016	19jan2016	Khomas	Windhoek	Pioneers Park	Retail		Spar	Cigarettes	Aspen	Filter	20	0	19.8	.99	16.3	1.214723926380368	.0607361963190184	1.214723926380368
58	1	C	Botswana	BWP	15	1	2016	15jan2016	South East District	Gaborone	Station(Railpark Mall)	Retail		Superspar		Yes	King Size	10	0	23.05	2.305	11.5	2.004347826086957	.2004347826086957	4.008695652173913
20	1	F	Lesotho	LSL	15	1	2016	15jan2016	Highlands	Mokhotlong		Retail		Xing Long Enterprice	Cigarettes	Craven A		1	0	2	2	16.3	.1226993865030675	.1226993865030675	2.45398773006135
18	1	F	Lesotho	LSL	15	1	2016	15jan2016	Highlands	Mokhotlong		Retail		Mountain Mini Market	Cigarettes	Rothmans	King Size Size	1	0	2	2	16.3	.1226993865030675	.1226993865030675	2.45398773006135	Cigarettes Packs Were Poorly Displyed On Shelves
50	1	C	Botswana	BWP	15	1	2016	15jan2016	South East District	Gaborone	White City	Retail		Choppies	Cigarettes	Peter Stuyvesant	Extra Mild Blue	20	0	35.45	1.7725	11.5	3.082608695652174	.1541304347826087	3.082608695652174
1	1	E	Zimbabwe	USD	25	1	2016	25jan2016	Mashonaland East	Harare	Chisipite	Retail		Bon Marche	Cigarettes	Dunhill	Master Blend	20	0	2	.1	1	2	.1	2
48	1	D	Zimbabwe	USD	15	1	2016	15jan2016	Harare	Harare	Ballantyne	Retail		Ram Petroleum Kiosk		Berkeley	Extra Mild	20	0	2	.1	1	2	.1	2
104	1	D	Zimbabwe	USD	27	1	2016	27jan2016	Harare	Harare	Mount Pleasant	Retail		Zuva Petroleum	Cigarettes	Dunhill	Switch	20	0	2	.1	1	2	.1	2
52	1	B	Namibia	NAD	19	1	2016	19jan2016	Khomas	Windhoek	Pioneers Park	Retail		Spar	Cigarettes	Pall Mall	Blue	20	0	23.4	1.17	16.3	1.435582822085889	.0717791411042945	1.43558282208589
121	1	F	Lesotho	LSL	18	1	2016	18jan2016	Lowlands	Butha-Buthe		Street Vendor		Redacted	Cigarettes	Dunhill	Courtleigh Blend	1	0	2	2	16.3	.1226993865030675	.1226993865030675	2.45398773006135
59	1	D	Zimbabwe	USD	27	1	2016	27jan2016	Harare	Harare	Mount Pleasant	Street Vendor		Redacted		Everest	Menthol	20	0	2	.1	1	2	.1	2
51	1	B	Namibia	NAD	18	1	2016	18jan2016	Khomas	Windhoek	Windhoek West	Retail		Shoprite	Cigarettes	Dunhill	Courtleigh Blend	20	0	36.99	1.8495	16.3	2.269325153374233	.1134662576687117	2.269325153374233
66	1	D	Zimbabwe	USD	26	1	2016	26jan2016	Harare	Harare	Helensvale	Retail		Total Petroleum	Cigarettes	Mega	Red	20	0	1	.05	1	1	.05	1
45	1	F	Lesotho	LSL	24	1	2016	24jan2016	Highlands	Mokhotlong		Retail		Shop C	Cigarettes	Dunhill	Courtleigh Blend	20	0	45	2.25	16.3	2.760736196319018	.1380368098159509	2.760736196319018
47	1	D	Zimbabwe	USD	15	1	2016	15jan2016	Harare	Harare	Ballantyne	Retail		Ballantyne Bottle Store	Cigarettes	Pacific	Breeze	10	0	.5	.05	1	.5	.05	1
47	1	D	Zimbabwe	USD	15	1	2016	15jan2016	Harare	Harare	Ballantyne	Retail		Ballantyne Bottle Store	Cigarettes	Dunhill	Signature Blend	20	0	2	.1	1	2	.1	2
102	1	F	Lesotho	LSL	15	1	2016	15jan2016	Highlands	Mokhotlong		Street Vendor		Redacted	Cigarettes	Dunhill	Courtleigh Blend	1	0	3	3	16.3	.1840490797546012	.1840490797546012	3.680981595092025
52	1	B	Namibia	NAD	19	1	2016	19jan2016	Khomas	Windhoek	Kleine Kuppe	Retail		Spar	Cigarettes	Pall Mall	Menthol	20	0	22	1.1	16.3	1.349693251533742	.0674846625766871	1.349693251533742
50	1	C	Botswana	BWP	15	1	2016	15jan2016	South East District	Gaborone	White City	Retail		Choppies	Cigarettes	Craven A	Menthol	20	0	35.45	1.7725	11.5	3.082608695652174	.1541304347826087	3.082608695652174
56	1	C	Botswana	BWP	15	1	2016	15jan2016	South East District	Gaborone	Block 10	Retail		Shell Select	Cigarettes	Kent	Silver	20	0	43.5	2.175	11.5	3.782608695652174	.1891304347826087	3.782608695652174
19	1	A	Uganda	UGX	14	1	2016	14jan2016	Central Uganda	Kampala	Ntinda	Retail		Quality Supermarket		Sportsman	King Size	20	0	3200	160	3440.9	.9299892469993315	.0464994623499666	.9299892469993315
51	1	B	Namibia	NAD	15	1	2016	15jan2016	Khomas	Windhoek	Pioneers Park	Retail		Staff Cafeteria, University Of Namibia	Cigarettes	Dunhill	King Size London Paris New York	1	0	3.5	3.5	16.3	.2147239263803681	.2147239263803681	4.294478527607362
50	1	C	Botswana	BWP	15	1	2016	15jan2016	South East District	Gaborone	White City	Retail		Choppies	Cigarettes	Peter Stuyvesant	Filter	30	0	53.25	1.775	11.5	4.630434782608695	.1543478260869565	3.08695652173913
66	1	D	Zimbabwe	USD	26	1	2016	26jan2016	Harare	Harare	Helensvale	Retail		Total Petroleum	Cigarettes	Mega	Green	20	0	1	.05	1	1	.05	1
56	1	C	Botswana	BWP	15	1	2016	15jan2016	South East District	Gaborone	Block 10	Retail		Shell Select	Cigarettes	Rothmans	King Size	20	0	39.6	1.98	11.5	3.443478260869565	.1721739130434783	3.443478260869565
51	1	B	Namibia	NAD	18	1	2016	18jan2016	Khomas	Windhoek	Windhoek West	Retail		Pick 'N Pay	Cigarettes	Camel	White	20	0	29.5	1.475	16.3	1.809815950920245	.0904907975460123	1.809815950920246
52	1	B	Namibia	NAD	19	1	2016	19jan2016	Khomas	Windhoek	Hochland Park	Retail		Spar	Cigarettes	Camel	Activate	20	0	29.3	1.465	16.3	1.797546012269939	.0898773006134969	1.797546012269939
5	1	E	Zimbabwe	USD	27	1	2016	27jan2016	Mashonaland East	Harare	Hillside	Retail		Ok Mart	Cigarettes	Madison	Toasted	200	0	13	.065	1	13	.065	1.3
65	1	D	Zimbabwe	USD	27	1	2016	27jan2016	Harare	Harare	Mount Pleasant	Street Vendor		Redacted		Everest	Menthol	20	0	2	.1	1	2	.1	2
15	1	E	Zimbabwe	USD	27	1	2016	27jan2016	Mashonaland East	Harare	Groombridge	Retail		Spar	Cigarettes	Dunhill	Signature Blend Blue	20	0	2	.1	1	2	.1	2
1	1	E	Zimbabwe	USD	25	1	2016	25jan2016	Mashonaland East	Harare	Chisipite	Retail		Bon Marche	Cigarettes	Pacific	Storm	20	0	1	.05	1	1	.05	1
55	1	D	Zimbabwe	USD	26	1	2016	26jan2016	Harare	Harare	Rolf Valley	Retail		Zuva Petroleum		Berkeley	Extra Mild	20	0	1.8	.09	1	1.8	.09	1.8
51	1	B	Namibia	NAD	18	1	2016	18jan2016	Khomas	Windhoek	Windhoek West	Retail		Pick 'N Pay	Cigarettes	Camel	Activate	20	0	29.5	1.475	16.3	1.809815950920245	.0904907975460123	1.809815950920246
8	1	E	Zimbabwe	USD	25	1	2016	25jan2016	Mashonaland East	Harare	Chisipite	Retail		Super 7	Cigarettes	Dunhill	Switch Silver	20	0	2.2	.11	1	2.2	.11	2.2
51	1	B	Namibia	NAD	18	1	2016	18jan2016	Khomas	Windhoek	Windhoek West	Retail		Pick 'N Pay	Cigarettes	Benson & Hedges	Special Red	20	0	29.99	1.4995	16.3	1.839877300613497	.0919938650306748	1.839877300613497
52	1	B	Namibia	NAD	19	1	2016	19jan2016	Khomas	Windhoek	Kleine Kuppe	Retail		Spar	Cigarettes	Peter Stuyvesant	Menthol	20	0	34	1.7	16.3	2.085889570552147	.1042944785276074	2.085889570552147
85	1	F	Lesotho	LSL	27	1	2016	27jan2016	Lowlands	Maseru		Street Vendor		Redacted	Cigarettes	Rothmans		1	0	3	3	16.3	.1840490797546012	.1840490797546012	3.680981595092025
50	1	C	Botswana	BWP	15	1	2016	15jan2016	South East District	Gaborone	White City	Retail		Choppies	Cigarettes	Dunhill	Bronze Distinct Blend	20	0	37.95	1.8975	11.5	3.3	.165	3.3
18	1	F	Lesotho	LSL	15	1	2016	15jan2016	Highlands	Mokhotlong		Retail		Mountain Mini Market	Cigarettes	Dunhill	Courtleigh Blend	20	0	37	1.85	16.3	2.269938650306748	.1134969325153374	2.269938650306748	Cigarettes Packs Were Poorly Displyed On Shelves
14	1	E	Zimbabwe	USD	26	1	2016	26jan2016	Mashonaland East	Harare	Eastlea	Retail		Engen	Cigarettes	Dunhill	Switch Silver	20	0	2	.1	1	2	.1	2
116	1	F	Lesotho	LSL	18	1	2016	18jan2016	Lowlands	Butha-Buthe		Street Vendor		Redacted	Cigarettes	Dunhill	Courtleigh Blend	1	0	2.5	2.5	16.3	.1533742331288344	.1533742331288344	3.067484662576687
51	1	B	Namibia	NAD	18	1	2016	18jan2016	Khomas	Windhoek	Windhoek West	Retail		Pick 'N Pay	Cigarettes	Peter Stuyvesant	Blue	20	0	35.99	1.7995	16.3	2.207975460122699	.110398773006135	2.207975460122699
94	1	F	Lesotho	LSL	27	1	2016	27jan2016	Lowlands	Maseru		Street Vendor		Redacted	Cigarettes	Sun	White	1	0	1.5	1.5	16.3	.0920245398773006	.0920245398773006	1.840490797546012
77	1	F	Lesotho	LSL	18	1	2016	18jan2016	Lowlands	Butha-Buthe		Street Vendor		Redacted	Cigarettes	Peter Stuyvesant	Virginia Tobacco	1	0	2	2	16.3	.1226993865030675	.1226993865030675	2.45398773006135
58	1	C	Botswana	BWP	15	1	2016	15jan2016	South East District	Gaborone	Station(Railpark Mall)	Retail		Superspar	Cigarettes	Voyager	Super Slims	20	0	27.85	1.3925	11.5	2.421739130434783	.1210869565217391	2.421739130434783
51	1	B	Namibia	NAD	18	1	2016	18jan2016	Khomas	Windhoek	Windhoek West	Retail		Pick 'N Pay	Cigarettes	Marlboro	Red Beyond	20	0	30.99	1.5495	16.3	1.901226993865031	.0950613496932515	1.901226993865031
16	1	E	Zimbabwe	USD	27	1	2016	27jan2016	Mashonaland East	Harare	Harare Central Business District	Street Vendor		Redacted	Cigarettes	Madison	Toasted	20	0	2	.1	1	2	.1	2
86	1	F	Lesotho	LSL	27	1	2016	27jan2016	Lowlands	Maseru		Street Vendor		Redacted	Cigarettes	Peter Stuyvesant	Blue	1	0	3	3	16.3	.1840490797546012	.1840490797546012	3.680981595092025
51	1	B	Namibia	NAD	18	1	2016	18jan2016	Khomas	Windhoek	Windhoek West	Retail		Shoprite	Cigarettes	Peter Stuyvesant	Menthol Boost	20	0	33.99	1.6995	16.3	2.085276073619632	.1042638036809816	2.085276073619632
27	1	A	Uganda	UGX	22	1	2016	22jan2016	Central Uganda	Kampala	Ntinda	Retail		Shop 1		Supermatch	King Size	20	0	2500	125	3440.9	.7265540992182278	.0363277049609114	.7265540992182278
	1	F	Lesotho	LSL	28	1	2016	28jan2016	Lowlands	Maseru		Retail		Shoprite	Cigarettes	Rothmans	King Size Size	30	0	49.99	1.666333333333333	16.3	3.066871165644172	.1022290388548057	2.044580777096114	I Was Not Allowed To Take Pictures In Shoprite
	1	F	Lesotho	LSL	28	1	2016	28jan2016	Lowlands	Maseru		Retail		Shoprite	Cigarettes	Dunhill	Blue	20	0	36.99	1.8495	16.3	2.269325153374233	.1134662576687117	2.269325153374233	I Was Not Allowed To Take Pictures In Shoprite
51	1	B	Namibia	NAD	18	1	2016	18jan2016	Khomas	Windhoek	Windhoek West	Retail		Pick 'N Pay	Cigarettes	Dunhill	Blue	20	0	38.99	1.9495	16.3	2.392024539877301	.119601226993865	2.392024539877301
58	1	C	Botswana	BWP	15	1	2016	15jan2016	South East District	Gaborone	Station(Railpark Mall)	Retail		Superspar	Cigarettes	Craven A	Menthol	10	0	18.25	1.825	11.5	1.58695652173913	.158695652173913	3.173913043478261
47	1	D	Zimbabwe	USD	15	1	2016	15jan2016	Harare	Harare	Ballantyne	Retail		Ballantyne Bottle Store		Everest	Menthol	20	0	1.5	.075	1	1.5	.075	1.5
14	1	E	Zimbabwe	USD	26	1	2016	26jan2016	Mashonaland East	Harare	Eastlea	Retail		Engen		Newbury	Filter	20	0	2	.1	1	2	.1	2
53	1	C	Botswana	BWP	15	1	2016	15jan2016	South East District	Gaborone	White City	Retail		Jumbo	Cigarettes	Craven A	Menthol	20	0	33.95	1.6975	11.5	2.952173913043478	.1476086956521739	2.952173913043478
87	1	F	Lesotho	LSL	27	1	2016	27jan2016	Lowlands	Maseru		Street Vendor		Redacted	Cigarettes	Peter Stuyvesant	Red	1	0	3	3	16.3	.1840490797546012	.1840490797546012	3.680981595092025
50	1	C	Botswana	BWP	15	1	2016	15jan2016	South East District	Gaborone	White City	Retail		Choppies	Cigarettes	Rothmans	King Size	20	0	35.45	1.7725	11.5	3.082608695652174	.1541304347826087	3.082608695652174
48	1	D	Zimbabwe	USD	15	1	2016	15jan2016	Harare	Harare	Ballantyne	Retail		Ram Petroleum Kiosk	Cigarettes	Dunhill	Signature Blend	20	0	2	.1	1	2	.1	2
	1	F	Lesotho	LSL	28	1	2016	28jan2016	Lowlands	Maseru		Retail		Shoprite	Cigarettes	Kent	White	20	0	36.99	1.8495	16.3	2.269325153374233	.1134662576687117	2.269325153374233	I Was Not Allowed To Take Pictures In Shoprite
51	1	B	Namibia	NAD	18	1	2016	18jan2016	Khomas	Windhoek	Windhoek West	Retail		Pick 'N Pay	Cigarettes	Winston	Menthol	20	0	24.99	1.2495	16.3	1.533128834355828	.0766564417177914	1.533128834355828
35	1	F	Lesotho	LSL	16	1	2016	16jan2016	Highlands	Mokhotlong		Retail		Nice Tyme Fruits And Veg	Cigarettes	Dunhill	Courtleigh Blend	1	0	2.5	2.5	16.3	.1533742331288344	.1533742331288344	3.067484662576687
83	1	F	Lesotho	LSL	27	1	2016	27jan2016	Lowlands	Maseru		Street Vendor		Redacted	Cigarettes	Dunhill	Courtleigh Blend	1	0	3	3	16.3	.1840490797546012	.1840490797546012	3.680981595092025
	1	F	Lesotho	LSL	28	1	2016	28jan2016	Lowlands	Maseru		Retail		Shoprite	Cigarettes	Rothmans	King Size Size	20	0	33.99	1.6995	16.3	2.085276073619632	.1042638036809816	2.085276073619632	I Was Not Allowed To Take Pictures In Shoprite
11	1	E	Zimbabwe	USD	26	1	2016	26jan2016	Mashonaland East	Harare	Fife Avenue	Retail		Ok	Cigarettes	Madison	Toasted	30	0	2.25	.075	1	2.25	.075	1.5
75	1	F	Lesotho	LSL	18	1	2016	18jan2016	Lowlands	Butha-Buthe		Street Vendor		Redacted	Cigarettes	Dunhill	Courtleigh Blend	1	0	2	2	16.3	.1226993865030675	.1226993865030675	2.45398773006135
21	1	A	Uganda	UGX	14	1	2016	14jan2016	Central Uganda	Kampala	Bukoto	Retail		Nakumatt	Cigarettes	Dunhill	Master Blend Red	20	0	6600	330	3440.9	1.918102821936121	.0959051410968061	1.918102821936121
49	1	C	Botswana	BWP	15	1	2016	15jan2016	South East District	Gaborone	Block 10	Retail		Checkers	Cigarettes	Dunhill	Black Fine Cut	20	0	42.95	2.1475	11.5	3.734782608695653	.1867391304347826	3.734782608695653
104	1	D	Zimbabwe	USD	27	1	2016	27jan2016	Harare	Harare	Mount Pleasant	Retail		Zuva Petroleum		Newbury	Filter	20	0	2	.1	1	2	.1	2
11	1	E	Zimbabwe	USD	26	1	2016	26jan2016	Mashonaland East	Harare	Fife Avenue	Retail		Ok	Cigarettes	Rg	Classic	20	0	1.5	.075	1	1.5	.075	1.5	Special Offer
103	1	D	Zimbabwe	USD	26	1	2016	26jan2016	Harare	Harare	Borrowdale	Retail		Zuva Petroleum	Cigarettes	Mega	Red	20	0	1	.05	1	1	.05	1
51	1	B	Namibia	NAD	18	1	2016	18jan2016	Khomas	Windhoek	Windhoek West	Retail		Pick 'N Pay	Cigarettes	Peter Stuyvesant	Blue Switch	20	0	35.99	1.7995	16.3	2.207975460122699	.110398773006135	2.207975460122699
51	1	B	Namibia	NAD	18	1	2016	18jan2016	Khomas	Windhoek	Windhoek West	Retail		Pick 'N Pay	Cigarettes	Marlboro	Gold Beyond	20	0	30.99	1.5495	16.3	1.901226993865031	.0950613496932515	1.901226993865031
91	1	F	Lesotho	LSL	27	1	2016	27jan2016	Lowlands	Maseru		Street Vendor		Redacted	Cigarettes	Dunhill	Courtleigh Blend	1	0	2.5	2.5	16.3	.1533742331288344	.1533742331288344	3.067484662576687
7	1	E	Zimbabwe	USD	27	1	2016	27jan2016	Mashonaland East	Harare	Harare Central Business District	Retail		Engen	Cigarettes	Dunhill	Master Blend	20	0	2	.1	1	2	.1	2
6	1	E	Zimbabwe	USD	27	1	2016	27jan2016	Mashonaland East	Harare	Eastlea	Retail		Bon Marche	Cigarettes	Mega	Green	20	0	.85	.0425	1	.85	.0425	.8499999999999999
51	1	B	Namibia	NAD	18	1	2016	18jan2016	Khomas	Windhoek	Windhoek West	Retail		Pick 'N Pay	Cigarettes	Winston	Slide Blue	20	0	24.99	1.2495	16.3	1.533128834355828	.0766564417177914	1.533128834355828
66	1	D	Zimbabwe	USD	26	1	2016	26jan2016	Harare	Harare	Helensvale	Retail		Total Petroleum	Cigarettes	Pacific	Breeze	20	0	1	.05	1	1	.05	1
19	1	A	Uganda	UGX	14	1	2016	14jan2016	Central Uganda	Kampala	Ntinda	Retail		Quality Supermarket	Cigarettes	Dunhill	Master Blend Blue	20	0	6700	335	3440.9	1.94716498590485	.0973582492952425	1.94716498590485
49	1	C	Botswana	BWP	15	1	2016	15jan2016	South East District	Gaborone	Block 10	Retail		Checkers	Cigarettes	Dunhill	Bronze Distinct Blend	20	0	38.95	1.9475	11.5	3.386956521739131	.1693478260869565	3.386956521739131
	1	F	Lesotho	LSL	28	1	2016	28jan2016	Lowlands	Maseru		Retail		Shoprite	Cigarettes	Dunhill	Courtleigh Blend	20	0	36.99	1.8495	16.3	2.269325153374233	.1134662576687117	2.269325153374233	I Was Not Allowed To Take Pictures In Shoprite
	1	F	Lesotho	LSL	28	1	2016	28jan2016	Lowlands	Maseru		Retail		Shoprite	Cigarettes	Camel	Blue	20	0	35.99	1.7995	16.3	2.207975460122699	.110398773006135	2.207975460122699	I Was Not Allowed To Take Pictures In Shoprite
52	1	B	Namibia	NAD	19	1	2016	19jan2016	Khomas	Windhoek	Pioneers Park	Retail		Spar	Cigarettes	Winston	Slide Red	20	0	23.9	1.195	16.3	1.466257668711656	.0733128834355828	1.466257668711656
51	1	B	Namibia	NAD	18	1	2016	18jan2016	Khomas	Windhoek	Windhoek West	Retail		Shoprite	Cigarettes	Peter Stuyvesant		20	0	33.99	1.6995	16.3	2.085276073619632	.1042638036809816	2.085276073619632
11	1	E	Zimbabwe	USD	26	1	2016	26jan2016	Mashonaland East	Harare	Fife Avenue	Retail		Ok		Everest	Menthol	20	0	1.5	.075	1	1.5	.075	1.5
65	1	D	Zimbabwe	USD	27	1	2016	27jan2016	Harare	Harare	Mount Pleasant	Street Vendor		Redacted		Everest	Menthol	1	0	.1	.1	1	.1	.1	2
103	1	D	Zimbabwe	USD	26	1	2016	26jan2016	Harare	Harare	Borrowdale	Retail		Zuva Petroleum	Cigarettes	Pacific	Breeze	20	0	1.4	.07	1	1.4	.07	1.4
51	1	B	Namibia	NAD	18	1	2016	18jan2016	Khomas	Windhoek	Windhoek West	Retail		Pick 'N Pay		Afzal	Chocomint	20	0	36.99	1.8495	16.3	2.269325153374233	.1134662576687117	2.269325153374233
97	1	F	Lesotho	LSL	15	1	2016	15jan2016	Highlands	Mokhotlong		Street Vendor		Redacted	Cigarettes	Dunhill	Courtleigh Blend	1	0	3	3	16.3	.1840490797546012	.1840490797546012	3.680981595092025
57	1	C	Botswana	BWP	15	1	2016	15jan2016	South East District	Gaborone	Station	Retail		Shoppers	Cigarettes	Peter Stuyvesant	Extra Mild Blue	10	0	19.95	1.995	11.5	1.734782608695652	.1734782608695652	3.469565217391304
104	1	D	Zimbabwe	USD	27	1	2016	27jan2016	Harare	Harare	Mount Pleasant	Retail		Zuva Petroleum	Cigarettes	Madison	Toasted	20	0	1.5	.075	1	1.5	.075	1.5
51	1	B	Namibia	NAD	18	1	2016	18jan2016	Khomas	Windhoek	Windhoek West	Retail		Pick 'N Pay		Afzal	Crush Ice	20	0	36.99	1.8495	16.3	2.269325153374233	.1134662576687117	2.269325153374233
99	1	F	Lesotho	LSL	15	1	2016	15jan2016	Highlands	Mokhotlong		Street Vendor		Redacted	Cigarettes	Dunhill	Courtleigh Blend	1	0	3	3	16.3	.1840490797546012	.1840490797546012	3.680981595092025
110	1	F	Lesotho	LSL	18	1	2016	18jan2016	Lowlands	Butha-Buthe		Street Vendor		Redacted	Cigarettes	Dunhill	Courtleigh Blend	1	0	2.5	2.5	16.3	.1533742331288344	.1533742331288344	3.067484662576687
18	1	F	Lesotho	LSL	15	1	2016	15jan2016	Highlands	Mokhotlong		Retail		Mountain Mini Market	Cigarettes	Dunhill	Courtleigh Blend	1	0	2	2	16.3	.1226993865030675	.1226993865030675	2.45398773006135	Cigarettes Packs Were Poorly Displyed On Shelves
40	1	F	Lesotho	LSL	18	1	2016	18jan2016	Lowlands	Butha-Buthe		Retail		Gren'S No. 1 Supermarket	Cigarettes	Craven A		20	0	34	1.7	16.3	2.085889570552147	.1042944785276074	2.085889570552147
58	1	C	Botswana	BWP	15	1	2016	15jan2016	South East District	Gaborone	Station(Railpark Mall)	Retail		Superspar	Cigarettes	Pall Mall	Red	10	0	24.9	2.49	11.5	2.165217391304348	.2165217391304348	4.330434782608696
95	1	F	Lesotho	LSL	27	1	2016	27jan2016	Lowlands	Maseru		Street Vendor		Redacted	Cigarettes	Dunhill	Courtleigh Blend	1	0	2	2	16.3	.1226993865030675	.1226993865030675	2.45398773006135
74	1	F	Lesotho	LSL	18	1	2016	18jan2016	Lowlands	Butha-Buthe		Street Vendor		Redacted	Cigarettes	Peter Stuyvesant	Virginia Tobacco	1	0	2	2	16.3	.1226993865030675	.1226993865030675	2.45398773006135
53	1	C	Botswana	BWP	15	1	2016	15jan2016	South East District	Gaborone	White City	Retail		Jumbo	Cigarettes	Peter Stuyvesant	Red	30	0	51.95	1.731666666666667	11.5	4.517391304347826	.1505797101449275	3.011594202898551
41	1	F	Lesotho	LSL	23	1	2016	23jan2016	Highlands	Mokhotlong		Retail		Plaatburg Mini Market	Cigarettes	Peter Stuyvesant	Virginia Tobacco	20	0	34.5	1.725	16.3	2.116564417177914	.1058282208588957	2.116564417177914	The Store Had Ran Out Of These Three Types Of Cigarette
51	1	B	Namibia	NAD	18	1	2016	18jan2016	Khomas	Windhoek	Windhoek West	Retail		Pick 'N Pay	Cigarettes	Ld	Menthol	20	0	20	1	16.3	1.226993865030675	.0613496932515337	1.226993865030675
46	1	D	Zimbabwe	USD	15	1	2016	15jan2016	Harare	Harare	Ballantyne	Retail		Spar	Cigarettes	Madison	Toasted	10	0	.8	.08	1	.8	.08	1.6
52	1	B	Namibia	NAD	19	1	2016	19jan2016	Khomas	Windhoek	Kleine Kuppe	Retail		Spar	Cigarettes	Aspen	Filter	20	0	20	1	16.3	1.226993865030675	.0613496932515337	1.226993865030675
52	1	B	Namibia	NAD	19	1	2016	19jan2016	Khomas	Windhoek	Kleine Kuppe	Retail		Checkers	Cigarettes	Camel	Activate	20	0	27.99	1.3995	16.3	1.717177914110429	.0858588957055215	1.717177914110429
40	1	F	Lesotho	LSL	18	1	2016	18jan2016	Lowlands	Butha-Buthe		Retail		Gren'S No. 1 Supermarket	Cigarettes	Craven A		20	0	34	1.7	16.3	2.085889570552147	.1042944785276074	2.085889570552147
51	1	B	Namibia	NAD	18	1	2016	18jan2016	Khomas	Windhoek	Windhoek West	Retail		Pick 'N Pay	Cigarettes	Chesterfield	Panther Line Rich Taste	20	0	26.99	1.3495	16.3	1.655828220858895	.0827914110429448	1.655828220858895
42	1	F	Lesotho	LSL	23	1	2016	23jan2016	Highlands	Mokhotlong		Retail		Shop A	Cigarettes	Peter Stuyvesant	Virginia Tobacco	20	0	36	1.8	16.3	2.208588957055214	.1104294478527607	2.208588957055214
52	1	B	Namibia	NAD	19	1	2016	19jan2016	Khomas	Windhoek	Hochland Park	Retail		Spar	Cigarettes	Kent	White	20	0	38.55	1.9275	16.3	2.365030674846626	.1182515337423313	2.365030674846626
51	1	B	Namibia	NAD	18	1	2016	18jan2016	Khomas	Windhoek	Windhoek West	Retail		Pick 'N Pay	Cigarettes	Camel	Classic	20	0	41.99	2.0995	16.3	2.576073619631902	.1288036809815951	2.576073619631902
51	1	B	Namibia	NAD	18	1	2016	18jan2016	Khomas	Windhoek	Windhoek West	Retail		Pick 'N Pay	Cigarettes	Dunhill	Switch Black	20	0	38.99	1.9495	16.3	2.392024539877301	.119601226993865	2.392024539877301
101	1	F	Lesotho	LSL	15	1	2016	15jan2016	Highlands	Mokhotlong		Street Vendor		Redacted	Cigarettes	Dunhill	Courtleigh Blend	1	0	3	3	16.3	.1840490797546012	.1840490797546012	3.680981595092025
40	1	F	Lesotho	LSL	18	1	2016	18jan2016	Lowlands	Butha-Buthe		Retail		Gren'S No. 1 Supermarket	Cigarettes	Sun	White	20	0	20	1	16.3	1.226993865030675	.0613496932515337	1.226993865030675
6	1	E	Zimbabwe	USD	27	1	2016	27jan2016	Mashonaland East	Harare	Eastlea	Retail		Bon Marche	Cigarettes	Kingsgate	King Size	20	0	1.5	.075	1	1.5	.075	1.5
40	1	F	Lesotho	LSL	18	1	2016	18jan2016	Lowlands	Butha-Buthe		Retail		Gren'S No. 1 Supermarket	Cigarettes	Sun	Red	20	0	20	1	16.3	1.226993865030675	.0613496932515337	1.226993865030675
5	1	E	Zimbabwe	USD	27	1	2016	27jan2016	Mashonaland East	Harare	Hillside	Retail		Ok Mart	Cigarettes	Mega	Green	200	0	7.75	.03875	1	7.75	.03875	.775
11	1	E	Zimbabwe	USD	26	1	2016	26jan2016	Mashonaland East	Harare	Fife Avenue	Retail		Ok	Cigarettes	Pacific	Mist	20	0	1	.05	1	1	.05	1
51	1	B	Namibia	NAD	18	1	2016	18jan2016	Khomas	Windhoek	Windhoek West	Retail		Shoprite	Cigarettes	Chesterfield	Blue	20	0	29.99	1.4995	16.3	1.839877300613497	.0919938650306748	1.839877300613497
52	1	B	Namibia	NAD	19	1	2016	19jan2016	Khomas	Windhoek	Kleine Kuppe	Retail		Checkers	Cigarettes	Marlboro	Gold	20	0	28.89	1.4445	16.3	1.77239263803681	.0886196319018405	1.77239263803681
86	1	F	Lesotho	LSL	27	1	2016	27jan2016	Lowlands	Maseru		Street Vendor		Redacted	Cigarettes	Dunhill	Switch	1	0	3	3	16.3	.1840490797546012	.1840490797546012	3.680981595092025
51	1	B	Namibia	NAD	18	1	2016	18jan2016	Khomas	Windhoek	Windhoek West	Retail		Pick 'N Pay	Cigarettes	Winston	Slide Blue	20	0	24.99	1.2495	16.3	1.533128834355828	.0766564417177914	1.533128834355828
121	1	F	Lesotho	LSL	18	1	2016	18jan2016	Lowlands	Butha-Buthe		Street Vendor		Redacted	Cigarettes	Sun	White	1	0	1.5	1.5	16.3	.0920245398773006	.0920245398773006	1.840490797546012
58	1	C	Botswana	BWP	15	1	2016	15jan2016	South East District	Gaborone	Station(Railpark Mall)	Retail		Superspar	Cigarettes	Atlantic	Menthol	10	0	17	1.7	11.5	1.478260869565217	.1478260869565217	2.956521739130435
51	1	B	Namibia	NAD	18	1	2016	18jan2016	Khomas	Windhoek	Windhoek West	Retail		Pick 'N Pay	Cigarettes	Marlboro	Red	20	0	37.99	1.8995	16.3	2.330674846625767	.1165337423312884	2.330674846625767
54	1	C	Botswana	BWP	15	1	2016	15jan2016	South East District	Gaborone	Gaborone West	Retail		Liquorama	Cigarettes	Peter Stuyvesant	Filter	10	0	18.2	1.82	11.5	1.582608695652174	.1582608695652174	3.165217391304348
52	1	B	Namibia	NAD	19	1	2016	19jan2016	Khomas	Windhoek	Kleine Kuppe	Retail		Checkers	Cigarettes	Rothmans	London Red	20	0	33.99	1.6995	16.3	2.085276073619632	.1042638036809816	2.085276073619632
66	1	D	Zimbabwe	USD	26	1	2016	26jan2016	Harare	Harare	Helensvale	Retail		Total Petroleum	Cigarettes	Dunhill	Switch	20	0	2	.1	1	2	.1	2
46	1	D	Zimbabwe	USD	15	1	2016	15jan2016	Harare	Harare	Ballantyne	Retail		Spar	Cigarettes	Madison	Toasted	20	0	1.5	.075	1	1.5	.075	1.5
54	1	C	Botswana	BWP	15	1	2016	15jan2016	South East District	Gaborone	Gaborone West	Retail		Liquorama	Cigarettes	Craven A	Menthol	10	0	18.2	1.82	11.5	1.582608695652174	.1582608695652174	3.165217391304348
	1	F	Lesotho	LSL	28	1	2016	28jan2016	Lowlands	Maseru		Retail		Shoprite	Cigarettes	Winston	Blue	20	0	23.99	1.1995	16.3	1.471779141104294	.0735889570552147	1.471779141104294	I Was Not Allowed To Take Pictures In Shoprite
49	1	C	Botswana	BWP	15	1	2016	15jan2016	South East District	Gaborone	Block 10	Retail		Checkers	Cigarettes	Dunhill	Menthol	20	0	38.95	1.9475	11.5	3.386956521739131	.1693478260869565	3.386956521739131
46	1	D	Zimbabwe	USD	15	1	2016	15jan2016	Harare	Harare	Ballantyne	Retail		Spar		Newbury	Extra Mild	20	0	2	.1	1	2	.1	2
1	1	E	Zimbabwe	USD	25	1	2016	25jan2016	Mashonaland East	Harare	Chisipite	Retail		Bon Marche		Pegasus	Ruby	20	0	.7	.035	1	.7	.035	.7
8	1	E	Zimbabwe	USD	25	1	2016	25jan2016	Mashonaland East	Harare	Chisipite	Retail		Super 7	Cigarettes	Pacific	Breeze Menthol	20	0	1	.05	1	1	.05	1
22	1	F	Lesotho	LSL	16	1	2016	16jan2016	Highlands	Mokhotlong		Retail		Semphete General Cafe	Cigarettes	Dunhill	Courtleigh Blend	1	0	3	3	16.3	.1840490797546012	.1840490797546012	3.680981595092025
55	1	D	Zimbabwe	USD	26	1	2016	26jan2016	Harare	Harare	Rolf Valley	Retail		Zuva Petroleum	Cigarettes	Dunhill	Switch	20	0	2	.1	1	2	.1	2
20	1	F	Lesotho	LSL	15	1	2016	15jan2016	Highlands	Mokhotlong		Retail		Xing Long Enterprice	Cigarettes	Peter Stuyvesant	Virginia Tobacco	1	0	2	2	16.3	.1226993865030675	.1226993865030675	2.45398773006135
93	1	F	Lesotho	LSL	27	1	2016	27jan2016	Lowlands	Maseru		Street Vendor		Redacted	Cigarettes	Sun	White	1	0	1.5	1.5	16.3	.0920245398773006	.0920245398773006	1.840490797546012
52	1	B	Namibia	NAD	19	1	2016	19jan2016	Khomas	Windhoek	Kleine Kuppe	Retail		Checkers	Cigarettes	Craven A	Menthol	20	0	33.99	1.6995	16.3	2.085276073619632	.1042638036809816	2.085276073619632
61	1	D	Zimbabwe	USD	27	1	2016	27jan2016	Harare	Harare	Mount Pleasant	Street Vendor		Redacted	Cigarettes	Madison	Toasted	20	0	2	.1	1	2	.1	2
54	1	C	Botswana	BWP	15	1	2016	15jan2016	South East District	Gaborone	Gaborone West	Retail		Liquorama	Cigarettes	Dunhill	Black Fine Cut	20	0	41.75	2.0875	11.5	3.630434782608696	.1815217391304348	3.630434782608696
55	1	D	Zimbabwe	USD	26	1	2016	26jan2016	Harare	Harare	Rolf Valley	Retail		Zuva Petroleum	Cigarettes	Mega	Red	20	0	1	.05	1	1	.05	1
7	1	E	Zimbabwe	USD	27	1	2016	27jan2016	Mashonaland East	Harare	Harare Central Business District	Retail		Engen		Berkeley	Extra Mild	20	0	1.8	.09	1	1.8	.09	1.8
52	1	B	Namibia	NAD	19	1	2016	19jan2016	Khomas	Windhoek	Hochland Park	Retail		Spar	Cigarettes	Winston	Blue	20	0	24.85	1.2425	16.3	1.524539877300614	.0762269938650307	1.524539877300614
1	1	E	Zimbabwe	USD	25	1	2016	25jan2016	Mashonaland East	Harare	Chisipite	Retail		Bon Marche	Cigarettes	Pacific	Breeze Menthol	20	0	1	.05	1	1	.05	1
	1	F	Lesotho	LSL	28	1	2016	28jan2016	Lowlands	Maseru		Retail		Shoprite	Cigarettes	Ld		20	0	21.99	1.0995	16.3	1.349079754601227	.0674539877300613	1.349079754601227	I Was Not Allowed To Take Pictures In Shoprite
47	1	D	Zimbabwe	USD	15	1	2016	15jan2016	Harare	Harare	Ballantyne	Retail		Ballantyne Bottle Store	Cigarettes	Dunhill	Switch	20	0	2	.1	1	2	.1	2
51	1	B	Namibia	NAD	18	1	2016	18jan2016	Khomas	Windhoek	Windhoek West	Street Vendor		Redacted	Cigarettes	Dunhill	King Size London Paris New York	1	0	3	3	16.3	.1840490797546012	.1840490797546012	3.680981595092025
6	1	E	Zimbabwe	USD	27	1	2016	27jan2016	Mashonaland East	Harare	Eastlea	Retail		Bon Marche	Cigarettes	Pacific	Breeze Menthol	20	0	1	.05	1	1	.05	1
73	1	F	Lesotho	LSL	18	1	2016	18jan2016	Lowlands	Butha-Buthe		Street Vendor		Redacted	Cigarettes	Craven A		1	0	2	2	16.3	.1226993865030675	.1226993865030675	2.45398773006135
85	1	F	Lesotho	LSL	27	1	2016	27jan2016	Lowlands	Maseru		Street Vendor		Redacted	Cigarettes	Craven A	Menthol	1	0	3	3	16.3	.1840490797546012	.1840490797546012	3.680981595092025
49	1	C	Botswana	BWP	15	1	2016	15jan2016	South East District	Gaborone	Block 10	Retail		Checkers	Cigarettes	Kent	White	20	0	38.95	1.9475	11.5	3.386956521739131	.1693478260869565	3.386956521739131
20	1	F	Lesotho	LSL	15	1	2016	15jan2016	Highlands	Mokhotlong		Retail		Xing Long Enterprice	Cigarettes	Peter Stuyvesant	Virginia Tobacco	20	0	36	1.8	16.3	2.208588957055214	.1104294478527607	2.208588957055214
5	1	E	Zimbabwe	USD	27	1	2016	27jan2016	Mashonaland East	Harare	Hillside	Retail		Ok Mart		Everest	Menthol	200	0	13	.065	1	13	.065	1.3
52	1	B	Namibia	NAD	19	1	2016	19jan2016	Khomas	Windhoek	Kleine Kuppe	Retail		Spar	Cigarettes	Benson & Hedges	Switch	20	0	30	1.5	16.3	1.840490797546012	.0920245398773006	1.840490797546012
51	1	B	Namibia	NAD	18	1	2016	18jan2016	Khomas	Windhoek	Windhoek West	Retail		Pick 'N Pay	Cigarettes	Pall Mall	Menthol	20	0	24.99	1.2495	16.3	1.533128834355828	.0766564417177914	1.533128834355828
82	1	F	Lesotho	LSL	27	1	2016	27jan2016	Lowlands	Maseru		Street Vendor		Redacted	Cigarettes	Dunhill	Courtleigh Blend	1	0	3	3	16.3	.1840490797546012	.1840490797546012	3.680981595092025
77	1	F	Lesotho	LSL	18	1	2016	18jan2016	Lowlands	Butha-Buthe		Street Vendor		Redacted	Cigarettes	Dunhill	Courtleigh Blend	1	0	2.5	2.5	16.3	.1533742331288344	.1533742331288344	3.067484662576687
52	1	B	Namibia	NAD	19	1	2016	19jan2016	Khomas	Windhoek	Pioneers Park	Retail		Spar	Cigarettes	Dunhill	Switch Black	20	0	37.3	1.865	16.3	2.288343558282208	.1144171779141104	2.288343558282208
57	1	C	Botswana	BWP	15	1	2016	15jan2016	South East District	Gaborone	Station	Retail		Shoppers	Cigarettes	Dunhill	Courtleigh Blend	20	0	37.95	1.8975	11.5	3.3	.165	3.3
58	1	C	Botswana	BWP	15	1	2016	15jan2016	South East District	Gaborone	Station(Railpark Mall)	Retail		Superspar	Cigarettes	Forum	Blue	10	0	24.05	2.405	11.5	2.091304347826087	.2091304347826087	4.182608695652174
37	1	F	Lesotho	LSL	16	1	2016	16jan2016	Highlands	Mokhotlong		Retail		Café 3	Cigarettes	Dunhill	Courtleigh Blend	1	0	3	3	16.3	.1840490797546012	.1840490797546012	3.680981595092025
52	1	B	Namibia	NAD	19	1	2016	19jan2016	Khomas	Windhoek	Kleine Kuppe	Retail		Checkers	Cigarettes	Winston	Blue Slide	20	0	23.79	1.1895	16.3	1.459509202453988	.0729754601226994	1.459509202453988
13	1	E	Zimbabwe	USD	26	1	2016	26jan2016	Mashonaland East	Harare	Eastlea	Retail		Pennywise Liquor Centre		Everest	Menthol	10	0	.9	.09	1	.9	.09	1.8
60	1	D	Zimbabwe	USD	27	1	2016	27jan2016	Harare	Harare	Mount Pleasant	Street Vendor		Redacted		Everest	Menthol	1	0	.1	.1	1	.1	.1	2
4	1	E	Zimbabwe	USD	27	1	2016	27jan2016	Mashonaland East	Harare	Harare Central Business District	Street Vendor		Redacted	Cigarettes	Madison	Toasted	20	0	1.3	.065	1	1.3	.065	1.3
48	1	D	Zimbabwe	USD	15	1	2016	15jan2016	Harare	Harare	Ballantyne	Retail		Ram Petroleum Kiosk	Cigarettes	Madison	Toasted	20	0	.9	.045	1	.9	.045	.8999999999999999
5	1	E	Zimbabwe	USD	27	1	2016	27jan2016	Mashonaland East	Harare	Hillside	Retail		Ok Mart	Cigarettes	Kingsgate	King Size	200	0	13	.065	1	13	.065	1.3
45	1	F	Lesotho	LSL	24	1	2016	24jan2016	Highlands	Mokhotlong		Retail		Shop C	Cigarettes	Peter Stuyvesant	Virginia Tobacco	20	0	45	2.25	16.3	2.760736196319018	.1380368098159509	2.760736196319018
51	1	B	Namibia	NAD	15	1	2016	15jan2016	Khomas	Windhoek	Pioneers Park	Retail		The Grub, University Of Namibia	Cigarettes	Dunhill	King Size London Paris New York	20	0	52	2.6	16.3	3.190184049079754	.1595092024539877	3.190184049079754
52	1	B	Namibia	NAD	19	1	2016	19jan2016	Khomas	Windhoek	Pioneers Park	Retail		Spar	Cigarettes	Camel	White	20	0	29.9	1.495	16.3	1.834355828220859	.0917177914110429	1.834355828220859
52	1	B	Namibia	NAD	19	1	2016	19jan2016	Khomas	Windhoek	Kleine Kuppe	Retail		Spar	Cigarettes	Camel	White	20	0	29.9	1.495	16.3	1.834355828220859	.0917177914110429	1.834355828220859
13	1	E	Zimbabwe	USD	26	1	2016	26jan2016	Mashonaland East	Harare	Eastlea	Retail		Pennywise Liquor Centre	Cigarettes	Dunhill	Master Blend	20	0	2	.1	1	2	.1	2
41	1	F	Lesotho	LSL	23	1	2016	23jan2016	Highlands	Mokhotlong		Retail		Plaatburg Mini Market	Cigarettes	Dunhill	Courtleigh Blend	20	0	37.5	1.875	16.3	2.300613496932515	.1150306748466258	2.300613496932515	The Store Had Ran Out Of These Three Types Of Cigarette
57	1	C	Botswana	BWP	15	1	2016	15jan2016	South East District	Gaborone	Station	Retail		Shoppers	Cigarettes	Kent	Menthol	20	0	37.95	1.8975	11.5	3.3	.165	3.3
55	1	D	Zimbabwe	USD	26	1	2016	26jan2016	Harare	Harare	Rolf Valley	Retail		Zuva Petroleum	Cigarettes	Madison	Toasted	20	0	1.5	.075	1	1.5	.075	1.5
15	1	E	Zimbabwe	USD	27	1	2016	27jan2016	Mashonaland East	Harare	Groombridge	Retail		Spar	Cigarettes	Madison	Toasted	20	0	1.5	.075	1	1.5	.075	1.5
11	1	E	Zimbabwe	USD	26	1	2016	26jan2016	Mashonaland East	Harare	Fife Avenue	Retail		Ok	Cigarettes	Kingsgate	King Size	20	0	1.5	.075	1	1.5	.075	1.5
51	1	B	Namibia	NAD	18	1	2016	18jan2016	Khomas	Windhoek	Windhoek West	Retail		Pick 'N Pay	Cigarettes	Camel	White	20	0	29.5	1.475	16.3	1.809815950920245	.0904907975460123	1.809815950920246
120	1	F	Lesotho	LSL	18	1	2016	18jan2016	Lowlands	Butha-Buthe		Street Vendor		Redacted	Cigarettes	Peter Stuyvesant	Virginia Tobacco	1	0	2.5	2.5	16.3	.1533742331288344	.1533742331288344	3.067484662576687
109	1	F	Lesotho	LSL	18	1	2016	18jan2016	Lowlands	Butha-Buthe		Street Vendor		Redacted	Cigarettes	Dunhill	Courtleigh Blend	1	0	2	2	16.3	.1226993865030675	.1226993865030675	2.45398773006135
114	1	F	Lesotho	LSL	18	1	2016	18jan2016	Lowlands	Butha-Buthe		Street Vendor		Redacted	Cigarettes	Dunhill	Courtleigh Blend	1	0	2	2	16.3	.1226993865030675	.1226993865030675	2.45398773006135
17	1	A	Uganda	UGX	14	1	2016	14jan2016	Central Uganda	Kampala	Ntinda	Retail		Capital Shoppers Supermarket	Cigarettes	Dunhill	Master Blend Blue	20	0	6700	335	3440.9	1.94716498590485	.0973582492952425	1.94716498590485
5	1	E	Zimbabwe	USD	27	1	2016	27jan2016	Mashonaland East	Harare	Hillside	Retail		Ok Mart		Newbury	Extra Mild	200	0	15.6	.078	1	15.6	.078	1.56
51	1	B	Namibia	NAD	18	1	2016	18jan2016	Khomas	Windhoek	Windhoek West	Retail		Pick 'N Pay	Cigarettes	Chesterfield	Panther Line Cool Taste	20	0	26.99	1.3495	16.3	1.655828220858895	.0827914110429448	1.655828220858895
86	1	F	Lesotho	LSL	27	1	2016	27jan2016	Lowlands	Maseru		Street Vendor		Redacted	Cigarettes	Dunhill	Courtleigh Blend	1	0	3	3	16.3	.1840490797546012	.1840490797546012	3.680981595092025
1	1	E	Zimbabwe	USD	25	1	2016	25jan2016	Mashonaland East	Harare	Chisipite	Retail		Bon Marche	Cigarettes	Rg	Classic	20	0	1.5	.075	1	1.5	.075	1.5
52	1	B	Namibia	NAD	19	1	2016	19jan2016	Khomas	Windhoek	Hochland Park	Retail		Spar	Cigarettes	Benson & Hedges		20	0	29.2	1.46	16.3	1.791411042944785	.0895705521472393	1.791411042944785
103	1	D	Zimbabwe	USD	26	1	2016	26jan2016	Harare	Harare	Borrowdale	Retail		Zuva Petroleum	Cigarettes	Dunhill	Master Blend	20	0	2	.1	1	2	.1	2
7	1	E	Zimbabwe	USD	27	1	2016	27jan2016	Mashonaland East	Harare	Harare Central Business District	Retail		Engen	Cigarettes	Madison	Toasted	30	0	2.3	.0766666666666667	1	2.3	.0766666666666667	1.533333333333333
13	1	E	Zimbabwe	USD	26	1	2016	26jan2016	Mashonaland East	Harare	Eastlea	Retail		Pennywise Liquor Centre	Cigarettes	Rg		20	0	1.25	.0625	1	1.25	.0625	1.25
6	1	E	Zimbabwe	USD	27	1	2016	27jan2016	Mashonaland East	Harare	Eastlea	Retail		Bon Marche	Cigarettes	Pacific	Mist	20	0	1.3	.065	1	1.3	.065	1.3
49	1	C	Botswana	BWP	15	1	2016	15jan2016	South East District	Gaborone	Block 10	Retail		Checkers	Cigarettes	Peter Stuyvesant	Blue	20	0	35.95	1.7975	11.5	3.12608695652174	.156304347826087	3.12608695652174
50	1	C	Botswana	BWP	15	1	2016	15jan2016	South East District	Gaborone	White City	Retail		Choppies	Cigarettes	Chesterfield	Blue	20	0	33.95	1.6975	11.5	2.952173913043478	.1476086956521739	2.952173913043478
89	1	F	Lesotho	LSL	27	1	2016	27jan2016	Lowlands	Maseru		Street Vendor		Redacted	Cigarettes	Peter Stuyvesant	Red	1	0	2.5	2.5	16.3	.1533742331288344	.1533742331288344	3.067484662576687
52	1	B	Namibia	NAD	19	1	2016	19jan2016	Khomas	Windhoek	Kleine Kuppe	Retail		Spar	Cigarettes	Winston	Slide Red	20	0	24.2	1.21	16.3	1.484662576687116	.0742331288343558	1.484662576687116
23	1	A	Uganda	UGX	14	1	2016	14jan2016	Central Uganda	Kampala	Bukoto	Retail		Bonjour	Cigarettes	Dunhill	Master Blend Red	20	0	6000	300	3440.9	1.743729838123747	.0871864919061873	1.743729838123747
104	1	D	Zimbabwe	USD	27	1	2016	27jan2016	Harare	Harare	Mount Pleasant	Retail		Zuva Petroleum	Cigarettes	Pacific	Breeze	10	0	.5	.05	1	.5	.05	1
5	1	E	Zimbabwe	USD	27	1	2016	27jan2016	Mashonaland East	Harare	Hillside	Retail		Ok Mart		Newbury	Filter	200	0	15.6	.078	1	15.6	.078	1.56
14	1	E	Zimbabwe	USD	26	1	2016	26jan2016	Mashonaland East	Harare	Eastlea	Retail		Engen	Cigarettes	Dunhill	Signature Blend Blue	20	0	2	.1	1	2	.1	2
55	1	D	Zimbabwe	USD	26	1	2016	26jan2016	Harare	Harare	Rolf Valley	Retail		Zuva Petroleum	Cigarettes	Dunhill	Signature Blend	20	0	2	.1	1	2	.1	2
51	1	B	Namibia	NAD	18	1	2016	18jan2016	Khomas	Windhoek	Windhoek West	Street Vendor		Redacted	Cigarettes	Dunhill	King Size	1	0	3	3	16.3	.1840490797546012	.1840490797546012	3.680981595092025
63	1	D	Zimbabwe	USD	27	1	2016	27jan2016	Harare	Harare	Mount Pleasant	Street Vendor		Redacted		Everest	Menthol	1	0	.1	.1	1	.1	.1	2
58	1	C	Botswana	BWP	15	1	2016	15jan2016	South East District	Gaborone	Station(Railpark Mall)	Retail		Superspar		Embassy		20	0	41	2.05	11.5	3.565217391304348	.1782608695652174	3.565217391304348
11	1	E	Zimbabwe	USD	26	1	2016	26jan2016	Mashonaland East	Harare	Fife Avenue	Retail		Ok	Cigarettes	Rg	American Blend	20	0	.6899999999999999	.0345	1	.6899999999999999	.0345	.6899999999999999	Special Offer
57	1	C	Botswana	BWP	15	1	2016	15jan2016	South East District	Gaborone	Station	Retail		Shoppers	Cigarettes	Kent	Silver	20	0	37.95	1.8975	11.5	3.3	.165	3.3
47	1	D	Zimbabwe	USD	15	1	2016	15jan2016	Harare	Harare	Ballantyne	Retail		Ballantyne Bottle Store	Cigarettes	Pacific	Storm	20	0	1	.05	1	1	.05	1
27	1	A	Uganda	UGX	22	1	2016	22jan2016	Central Uganda	Kampala	Ntinda	Retail		Shop 1		Safari	King Size	20	0	3000	150	3440.9	.8718649190618734	.0435932459530937	.8718649190618734
13	1	E	Zimbabwe	USD	26	1	2016	26jan2016	Mashonaland East	Harare	Eastlea	Retail		Pennywise Liquor Centre	Cigarettes	Madison	Toasted	10	0	.9	.09	1	.9	.09	1.8
50	1	C	Botswana	BWP	15	1	2016	15jan2016	South East District	Gaborone	White City	Retail		Choppies	Cigarettes	Kent		20	0	37.95	1.8975	11.5	3.3	.165	3.3
52	1	B	Namibia	NAD	19	1	2016	19jan2016	Khomas	Windhoek	Kleine Kuppe	Retail		Spar	Cigarettes	Dunhill	Switch Black	20	0	37	1.85	16.3	2.269938650306748	.1134969325153374	2.269938650306748
112	1	F	Lesotho	LSL	18	1	2016	18jan2016	Lowlands	Butha-Buthe		Street Vendor		Redacted	Cigarettes	Peter Stuyvesant	Virginia Tobacco	1	0	2.5	2.5	16.3	.1533742331288344	.1533742331288344	3.067484662576687
104	1	D	Zimbabwe	USD	27	1	2016	27jan2016	Harare	Harare	Mount Pleasant	Retail		Zuva Petroleum	Cigarettes	Pacific	Storm	20	0	1	.05	1	1	.05	1
	1	F	Lesotho	LSL	28	1	2016	28jan2016	Lowlands	Maseru		Retail		Shoprite	Cigarettes	Winston	Menthol	20	0	23.99	1.1995	16.3	1.471779141104294	.0735889570552147	1.471779141104294	I Was Not Allowed To Take Pictures In Shoprite
51	1	B	Namibia	NAD	18	1	2016	18jan2016	Khomas	Windhoek	Windhoek West	Retail		Pick 'N Pay	Cigarettes	Camel		20	0	29.5	1.475	16.3	1.809815950920245	.0904907975460123	1.809815950920246
74	1	F	Lesotho	LSL	18	1	2016	18jan2016	Lowlands	Butha-Buthe		Street Vendor		Redacted	Cigarettes	Dunhill	Courtleigh Blend	1	0	2.5	2.5	16.3	.1533742331288344	.1533742331288344	3.067484662576687
86	1	F	Lesotho	LSL	27	1	2016	27jan2016	Lowlands	Maseru		Street Vendor		Redacted	Cigarettes	Craven A	Menthol	1	0	3	3	16.3	.1840490797546012	.1840490797546012	3.680981595092025
52	1	B	Namibia	NAD	19	1	2016	19jan2016	Khomas	Windhoek	Kleine Kuppe	Retail		Checkers	Cigarettes	Dunhill	Blue	20	0	36.99	1.8495	16.3	2.269325153374233	.1134662576687117	2.269325153374233
11	1	E	Zimbabwe	USD	26	1	2016	26jan2016	Mashonaland East	Harare	Fife Avenue	Retail		Ok	Cigarettes	Dunhill	Switch Silver	20	0	2	.1	1	2	.1	2
50	1	C	Botswana	BWP	15	1	2016	15jan2016	South East District	Gaborone	White City	Retail		Choppies	Cigarettes	Marlboro	Blue Ice	20	0	39.95	1.9975	11.5	3.473913043478261	.1736956521739131	3.473913043478261
4	1	E	Zimbabwe	USD	27	1	2016	27jan2016	Mashonaland East	Harare	Harare Central Business District	Street Vendor		Redacted		Everest	Menthol	20	0	1.3	.065	1	1.3	.065	1.3
52	1	B	Namibia	NAD	19	1	2016	19jan2016	Khomas	Windhoek	Kleine Kuppe	Retail		Checkers	Cigarettes	Peter Stuyvesant	Blue	20	0	33.99	1.6995	16.3	2.085276073619632	.1042638036809816	2.085276073619632
9	1	E	Zimbabwe	USD	26	1	2016	26jan2016	Mashonaland East	Harare	Fife Avenue	Retail		Athienitis Tops	Cigarettes	Dunhill	Switch Silver	20	0	2	.1	1	2	.1	2
	1	F	Lesotho	LSL	28	1	2016	28jan2016	Lowlands	Maseru		Retail		Shoprite	Cigarettes	Pall Mall	Red	20	0	23.99	1.1995	16.3	1.471779141104294	.0735889570552147	1.471779141104294	I Was Not Allowed To Take Pictures In Shoprite
	1	F	Lesotho	LSL	28	1	2016	28jan2016	Lowlands	Maseru		Retail		Shoprite	Cigarettes	Consulate		20	0	36.99	1.8495	16.3	2.269325153374233	.1134662576687117	2.269325153374233	I Was Not Allowed To Take Pictures In Shoprite
52	1	B	Namibia	NAD	19	1	2016	19jan2016	Khomas	Windhoek	Hochland Park	Retail		Spar	Cigarettes	Camel	White	20	0	29.3	1.465	16.3	1.797546012269939	.0898773006134969	1.797546012269939
6	1	E	Zimbabwe	USD	27	1	2016	27jan2016	Mashonaland East	Harare	Eastlea	Retail		Bon Marche	Cigarettes	Mega	Red	20	0	.85	.0425	1	.85	.0425	.8499999999999999
50	1	C	Botswana	BWP	15	1	2016	15jan2016	South East District	Gaborone	White City	Retail		Choppies	Cigarettes	Marlboro	Gold	20	0	39.95	1.9975	11.5	3.473913043478261	.1736956521739131	3.473913043478261
43	1	F	Lesotho	LSL	24	1	2016	24jan2016	Highlands	Mokhotlong		Retail		Shop B	Cigarettes	Rothmans	King Size Size	20	0	36	1.8	16.3	2.208588957055214	.1104294478527607	2.208588957055214
49	1	C	Botswana	BWP	15	1	2016	15jan2016	South East District	Gaborone	Block 10	Retail		Checkers	Cigarettes	Dunhill	Blue	20	0	38.95	1.9475	11.5	3.386956521739131	.1693478260869565	3.386956521739131
52	1	B	Namibia	NAD	19	1	2016	19jan2016	Khomas	Windhoek	Kleine Kuppe	Retail		Spar	Cigarettes	Winston	Slide Blue	20	0	24.2	1.21	16.3	1.484662576687116	.0742331288343558	1.484662576687116
13	1	E	Zimbabwe	USD	26	1	2016	26jan2016	Mashonaland East	Harare	Eastlea	Retail		Pennywise Liquor Centre	Cigarettes	Rg	Special Menthol	20	0	1.25	.0625	1	1.25	.0625	1.25
15	1	E	Zimbabwe	USD	27	1	2016	27jan2016	Mashonaland East	Harare	Groombridge	Retail		Spar		Newbury	Extra Mild	20	0	1.8	.09	1	1.8	.09	1.8
50	1	C	Botswana	BWP	15	1	2016	15jan2016	South East District	Gaborone	White City	Retail		Choppies	Cigarettes	Marlboro	Beyond Red	20	0	31.95	1.5975	11.5	2.778260869565217	.1389130434782609	2.778260869565217
53	1	C	Botswana	BWP	15	1	2016	15jan2016	South East District	Gaborone	White City	Retail		Jumbo	Cigarettes	Peter Stuyvesant	Filter	10	0	17.5	1.75	11.5	1.521739130434783	.1521739130434783	3.043478260869565
84	1	F	Lesotho	LSL	27	1	2016	27jan2016	Lowlands	Maseru		Street Vendor		Redacted	Cigarettes	Craven A	Menthol	1	0	3	3	16.3	.1840490797546012	.1840490797546012	3.680981595092025	I Got Carried Away By First His Wide Variety For A Street Vendor And Second His Selling Strategy Such That I Forgot To Put Price Tags Before Taking Photographs
51	1	B	Namibia	NAD	18	1	2016	18jan2016	Khomas	Windhoek	Windhoek West	Street Vendor		Redacted	Cigarettes	Dunhill	King Size	1	0	3	3	16.3	.1840490797546012	.1840490797546012	3.680981595092025
51	1	B	Namibia	NAD	18	1	2016	18jan2016	Khomas	Windhoek	Windhoek West	Retail		Pick 'N Pay	Cigarettes	Aspen	King Size	20	0	20	1	16.3	1.226993865030675	.0613496932515337	1.226993865030675
51	1	B	Namibia	NAD	18	1	2016	18jan2016	Khomas	Windhoek	Windhoek West	Retail		Pick 'N Pay	Cigarettes	Chesterfield	Panther Line Cool Taste	20	0	26.99	1.3495	16.3	1.655828220858895	.0827914110429448	1.655828220858895
45	1	F	Lesotho	LSL	24	1	2016	24jan2016	Highlands	Mokhotlong		Retail		Shop C	Cigarettes	Rothmans	King Size Size	20	0	45	2.25	16.3	2.760736196319018	.1380368098159509	2.760736196319018
15	1	E	Zimbabwe	USD	27	1	2016	27jan2016	Mashonaland East	Harare	Groombridge	Retail		Spar		Newbury	Filter	20	0	1.8	.09	1	1.8	.09	1.8
52	1	B	Namibia	NAD	19	1	2016	19jan2016	Khomas	Windhoek	Pioneers Park	Retail		Spar	Cigarettes	Winston	Menthol	20	0	23.9	1.195	16.3	1.466257668711656	.0733128834355828	1.466257668711656
38	1	F	Lesotho	LSL	18	1	2016	18jan2016	Lowlands	Butha-Buthe		Retail		New Look A To Z Supermarket	Cigarettes	Craven A		20	0	33.5	1.675	16.3	2.05521472392638	.102760736196319	2.05521472392638
11	1	E	Zimbabwe	USD	26	1	2016	26jan2016	Mashonaland East	Harare	Fife Avenue	Retail		Ok	Cigarettes	Pacific	Breeze Menthol	10	0	.5	.05	1	.5	.05	1
104	1	D	Zimbabwe	USD	27	1	2016	27jan2016	Harare	Harare	Mount Pleasant	Retail		Zuva Petroleum		Berkeley	Extra Mild	20	0	2	.1	1	2	.1	2
52	1	B	Namibia	NAD	19	1	2016	19jan2016	Khomas	Windhoek	Hochland Park	Retail		Spar	Cigarettes	Camel	Blue	20	0	37.95	1.8975	16.3	2.328220858895706	.1164110429447853	2.328220858895706
105	1	F	Lesotho	LSL	15	1	2016	15jan2016	Highlands	Mokhotlong		Street Vendor		Redacted	Cigarettes	Dunhill	Courtleigh Blend	1	0	3	3	16.3	.1840490797546012	.1840490797546012	3.680981595092025
52	1	B	Namibia	NAD	19	1	2016	19jan2016	Khomas	Windhoek	Kleine Kuppe	Retail		Checkers	Cigarettes	Marlboro	Gold Beyond	20	0	28.89	1.4445	16.3	1.77239263803681	.0886196319018405	1.77239263803681
78	1	F	Lesotho	LSL	27	1	2016	27jan2016	Lowlands	Maseru		Street Vendor		Redacted	Cigarettes	Dunhill	Courtleigh Blend	1	0	2.5	2.5	16.3	.1533742331288344	.1533742331288344	3.067484662576687
54	1	C	Botswana	BWP	15	1	2016	15jan2016	South East District	Gaborone	Gaborone West	Retail		Liquorama	Cigarettes	Dunhill	Blue Lights	20	0	37.75	1.8875	11.5	3.282608695652174	.1641304347826087	3.282608695652174
103	1	D	Zimbabwe	USD	26	1	2016	26jan2016	Harare	Harare	Borrowdale	Retail		Zuva Petroleum	Cigarettes	Kingsgate		20	0	1.5	.075	1	1.5	.075	1.5
54	1	C	Botswana	BWP	15	1	2016	15jan2016	South East District	Gaborone	Gaborone West	Retail		Liquorama	Cigarettes	Kent	Silver	20	0	37.75	1.8875	11.5	3.282608695652174	.1641304347826087	3.282608695652174
112	1	F	Lesotho	LSL	18	1	2016	18jan2016	Lowlands	Butha-Buthe		Street Vendor		Redacted	Cigarettes	Dunhill	Courtleigh Blend	1	0	2.5	2.5	16.3	.1533742331288344	.1533742331288344	3.067484662576687
38	1	F	Lesotho	LSL	18	1	2016	18jan2016	Lowlands	Butha-Buthe		Retail		New Look A To Z Supermarket	Cigarettes	Dunhill	Refined Blend	20	0	37	1.85	16.3	2.269938650306748	.1134969325153374	2.269938650306748
51	1	B	Namibia	NAD	18	1	2016	18jan2016	Khomas	Windhoek	Windhoek West	Retail		Pick 'N Pay	Cigarettes	Marlboro	Gold	20	0	37.99	1.8995	16.3	2.330674846625767	.1165337423312884	2.330674846625767
10	1	E	Zimbabwe	USD	26	1	2016	26jan2016	Mashonaland East	Harare	Fife Avenue	Retail		Athienitis		Newbury	Extra Mild	20	0	1.8	.09	1	1.8	.09	1.8
63	1	D	Zimbabwe	USD	27	1	2016	27jan2016	Harare	Harare	Mount Pleasant	Street Vendor		Redacted	Cigarettes	Madison	Toasted	20	0	2	.1	1	2	.1	2
14	1	E	Zimbabwe	USD	26	1	2016	26jan2016	Mashonaland East	Harare	Eastlea	Retail		Engen		Berkeley	Extra Mild	20	0	2	.1	1	2	.1	2
51	1	B	Namibia	NAD	18	1	2016	18jan2016	Khomas	Windhoek	Windhoek West	Retail		Shoprite	Cigarettes	Pall Mall	Blue	20	0	23.39	1.1695	16.3	1.434969325153374	.0717484662576687	1.434969325153374
7	1	E	Zimbabwe	USD	27	1	2016	27jan2016	Mashonaland East	Harare	Harare Central Business District	Retail		Engen	Cigarettes	Madison	Toasted	10	0	1	.1	1	1	.1	2
53	1	C	Botswana	BWP	15	1	2016	15jan2016	South East District	Gaborone	White City	Retail		Jumbo	Cigarettes	Peter Stuyvesant	Extra Mild Blue	10	0	17.5	1.75	11.5	1.521739130434783	.1521739130434783	3.043478260869565
20	1	F	Lesotho	LSL	15	1	2016	15jan2016	Highlands	Mokhotlong		Retail		Xing Long Enterprice	Cigarettes	Rothmans	Special Mild	20	0	36	1.8	16.3	2.208588957055214	.1104294478527607	2.208588957055214
104	1	D	Zimbabwe	USD	27	1	2016	27jan2016	Harare	Harare	Mount Pleasant	Retail		Zuva Petroleum	Cigarettes	Pacific	Breeze	20	0	1	.05	1	1	.05	1
58	1	C	Botswana	BWP	15	1	2016	15jan2016	South East District	Gaborone	Station(Railpark Mall)	Retail		Superspar	Cigarettes	Chesterfield	Soft Taste	20	0	28.45	1.4225	11.5	2.473913043478261	.1236956521739131	2.473913043478261
46	1	D	Zimbabwe	USD	15	1	2016	15jan2016	Harare	Harare	Ballantyne	Retail		Spar	Cigarettes	Pacific	Blue	20	0	1.25	.0625	1	1.25	.0625	1.25
52	1	B	Namibia	NAD	19	1	2016	19jan2016	Khomas	Windhoek	Pioneers Park	Retail		Spar	Cigarettes	Vogue	Luxury Slim	20	0	37.3	1.865	16.3	2.288343558282208	.1144171779141104	2.288343558282208
51	1	B	Namibia	NAD	18	1	2016	18jan2016	Khomas	Windhoek	Windhoek West	Retail		Pick 'N Pay	Cigarettes	Chesterfield	Red	20	0	31.99	1.5995	16.3	1.962576687116564	.0981288343558282	1.962576687116564
58	1	C	Botswana	BWP	15	1	2016	15jan2016	South East District	Gaborone	Station(Railpark Mall)	Retail		Superspar	Cigarettes	Dunhill	Courtleigh Blend	20	0	39.25	1.9625	11.5	3.41304347826087	.1706521739130435	3.41304347826087
122	1	F	Lesotho	LSL	18	1	2016	18jan2016	Lowlands	Butha-Buthe		Street Vendor		Redacted	Cigarettes	Dunhill	Courtleigh Blend	1	0	2	2	16.3	.1226993865030675	.1226993865030675	2.45398773006135
9	1	E	Zimbabwe	USD	26	1	2016	26jan2016	Mashonaland East	Harare	Fife Avenue	Retail		Athienitis Tops	Cigarettes	Rg		20	0	1.35	.0675	1	1.35	.0675	1.35
86	1	F	Lesotho	LSL	27	1	2016	27jan2016	Lowlands	Maseru		Street Vendor		Redacted	Cigarettes	Peter Stuyvesant	Red	1	0	3	3	16.3	.1840490797546012	.1840490797546012	3.680981595092025
53	1	C	Botswana	BWP	15	1	2016	15jan2016	South East District	Gaborone	White City	Retail		Jumbo	Cigarettes	Marlboro	Blue Ice	20	0	36.95	1.8475	11.5	3.21304347826087	.1606521739130435	3.21304347826087
	1	F	Lesotho	LSL	28	1	2016	28jan2016	Lowlands	Maseru		Retail		Shoprite	Cigarettes	Dunhill	White	20	0	36.99	1.8495	16.3	2.269325153374233	.1134662576687117	2.269325153374233	I Was Not Allowed To Take Pictures In Shoprite
14	1	E	Zimbabwe	USD	26	1	2016	26jan2016	Mashonaland East	Harare	Eastlea	Retail		Engen	Cigarettes	Madison	Toasted	10	0	1	.1	1	1	.1	2
52	1	B	Namibia	NAD	19	1	2016	19jan2016	Khomas	Windhoek	Kleine Kuppe	Retail		Checkers	Cigarettes	Aspen	Blue	20	0	19.39	.9695	16.3	1.189570552147239	.059478527607362	1.189570552147239
5	1	E	Zimbabwe	USD	27	1	2016	27jan2016	Mashonaland East	Harare	Hillside	Retail		Ok Mart	Cigarettes	Dunhill	Switch Silver	200	0	17	.085	1	17	.085	1.7
56	1	C	Botswana	BWP	15	1	2016	15jan2016	South East District	Gaborone	Block 10	Retail		Shell Select		Boxer	Menthol	20	0	23.5	1.175	11.5	2.043478260869565	.1021739130434783	2.043478260869565
51	1	B	Namibia	NAD	18	1	2016	18jan2016	Khomas	Windhoek	Windhoek West	Retail		Pick 'N Pay	Cigarettes	Kent	White	20	0	38.99	1.9495	16.3	2.392024539877301	.119601226993865	2.392024539877301
50	1	C	Botswana	BWP	15	1	2016	15jan2016	South East District	Gaborone	White City	Retail		Choppies	Cigarettes	Dunhill	Blue Fine Cut	20	0	41.95	2.0975	11.5	3.647826086956522	.1823913043478261	3.647826086956521
47	1	D	Zimbabwe	USD	15	1	2016	15jan2016	Harare	Harare	Ballantyne	Retail		Ballantyne Bottle Store	Cigarettes	Dunhill	Switch	20	0	2	.1	1	2	.1	2
43	1	F	Lesotho	LSL	24	1	2016	24jan2016	Highlands	Mokhotlong		Retail		Shop B	Cigarettes	Craven A		20	0	36	1.8	16.3	2.208588957055214	.1104294478527607	2.208588957055214
51	1	B	Namibia	NAD	18	1	2016	18jan2016	Khomas	Windhoek	Windhoek West	Retail		Pick 'N Pay	Cigarettes	Peter Stuyvesant	Blue Switch	20	0	35.99	1.7995	16.3	2.207975460122699	.110398773006135	2.207975460122699
70	1	F	Lesotho	LSL	18	1	2016	18jan2016	Lowlands	Butha-Buthe		Street Vendor		Redacted	Cigarettes	Dunhill	Courtleigh Blend	1	0	2	2	16.3	.1226993865030675	.1226993865030675	2.45398773006135
73	1	F	Lesotho	LSL	18	1	2016	18jan2016	Lowlands	Butha-Buthe		Street Vendor		Redacted	Cigarettes	Dunhill	Courtleigh Blend	1	0	2	2	16.3	.1226993865030675	.1226993865030675	2.45398773006135
55	1	D	Zimbabwe	USD	26	1	2016	26jan2016	Harare	Harare	Rolf Valley	Retail		Zuva Petroleum		Newbury	Extra Mild	20	0	1.8	.09	1	1.8	.09	1.8
52	1	B	Namibia	NAD	19	1	2016	19jan2016	Khomas	Windhoek	Pioneers Park	Retail		Spar	Cigarettes	Chesterfield	Red	20	0	30.15	1.5075	16.3	1.849693251533742	.0924846625766871	1.849693251533742
1	1	E	Zimbabwe	USD	25	1	2016	25jan2016	Mashonaland East	Harare	Chisipite	Retail		Bon Marche	Cigarettes	Dunhill	Signature Blend Blue	20	0	2	.1	1	2	.1	2
6	1	E	Zimbabwe	USD	27	1	2016	27jan2016	Mashonaland East	Harare	Eastlea	Retail		Bon Marche	Cigarettes	Madison	Toasted	20	0	1.5	.075	1	1.5	.075	1.5
49	1	C	Botswana	BWP	15	1	2016	15jan2016	South East District	Gaborone	Block 10	Retail		Checkers	Cigarettes	Craven A	Menthol	10	0	19.95	1.995	11.5	1.734782608695652	.1734782608695652	3.469565217391304
5	1	E	Zimbabwe	USD	27	1	2016	27jan2016	Mashonaland East	Harare	Hillside	Retail		Ok Mart	Cigarettes	Pacific	Mist	100	0	7.5	.075	1	7.5	.075	1.5
52	1	B	Namibia	NAD	19	1	2016	19jan2016	Khomas	Windhoek	Hochland Park	Retail		Spar	Cigarettes	Craven A	Menthol	20	0	35.45	1.7725	16.3	2.174846625766871	.1087423312883436	2.174846625766871
5	1	E	Zimbabwe	USD	27	1	2016	27jan2016	Mashonaland East	Harare	Hillside	Retail		Ok Mart		Berkeley	Extra Mild	200	0	15.6	.078	1	15.6	.078	1.56
29	1	A	Uganda	UGX	22	1	2016	22jan2016	Central Uganda	Kampala	Ntinda	Retail		Shop 2		Supermatch	King Size	20	0	3000	150	3440.9	.8718649190618734	.0435932459530937	.8718649190618734
43	1	F	Lesotho	LSL	24	1	2016	24jan2016	Highlands	Mokhotlong		Retail		Shop B	Cigarettes	Sun	White	20	0	25	1.25	16.3	1.533742331288344	.0766871165644172	1.533742331288344
6	1	E	Zimbabwe	USD	27	1	2016	27jan2016	Mashonaland East	Harare	Eastlea	Retail		Bon Marche	Cigarettes	Madison	Toasted	10	0	.85	.085	1	.85	.085	1.7
6	1	E	Zimbabwe	USD	27	1	2016	27jan2016	Mashonaland East	Harare	Eastlea	Retail		Bon Marche	Cigarettes	Dunhill	Switch Black	20	0	2	.1	1	2	.1	2
51	1	B	Namibia	NAD	18	1	2016	18jan2016	Khomas	Windhoek	Windhoek West	Retail		Pick 'N Pay	Cigarettes	Camel	Classic	20	0	41.99	2.0995	16.3	2.576073619631902	.1288036809815951	2.576073619631902
48	1	D	Zimbabwe	USD	15	1	2016	15jan2016	Harare	Harare	Ballantyne	Retail		Ram Petroleum Kiosk	Cigarettes	Dunhill	Master Blend	20	0	2	.1	1	2	.1	2
18	1	F	Lesotho	LSL	15	1	2016	15jan2016	Highlands	Mokhotlong		Retail		Mountain Mini Market	Cigarettes	Sun	White	1	0	1.5	1.5	16.3	.0920245398773006	.0920245398773006	1.840490797546012	Cigarettes Packs Were Poorly Displyed On Shelves
48	1	D	Zimbabwe	USD	15	1	2016	15jan2016	Harare	Harare	Ballantyne	Retail		Ram Petroleum Kiosk		Everest	Menthol	20	0	.9	.045	1	.9	.045	.8999999999999999
31	1	A	Uganda	UGX	22	1	2016	22jan2016	Central Uganda	Kampala	Ntinda	Retail		Shop 3	Cigarettes	Dunhill	Master Blend Blue	20	0	6500	325	3440.9	1.889040657967392	.0944520328983696	1.889040657967392
49	1	C	Botswana	BWP	15	1	2016	15jan2016	South East District	Gaborone	Block 10	Retail		Checkers	Cigarettes	Aspen	Filter	20	0	27.95	1.3975	11.5	2.430434782608696	.1215217391304348	2.430434782608696
5	1	E	Zimbabwe	USD	27	1	2016	27jan2016	Mashonaland East	Harare	Hillside	Retail		Ok Mart	Cigarettes	Pacific	Storm	200	0	10.3	.0515	1	10.3	.0515	1.03
52	1	B	Namibia	NAD	19	1	2016	19jan2016	Khomas	Windhoek	Kleine Kuppe	Retail		Spar	Cigarettes	Marlboro	Gold Beyond	20	0	29.5	1.475	16.3	1.809815950920245	.0904907975460123	1.809815950920246
107	1	F	Lesotho	LSL	18	1	2016	18jan2016	Lowlands	Butha-Buthe		Street Vendor		Redacted	Cigarettes	Dunhill	Courtleigh Blend	1	0	2.5	2.5	16.3	.1533742331288344	.1533742331288344	3.067484662576687
52	1	B	Namibia	NAD	19	1	2016	19jan2016	Khomas	Windhoek	Kleine Kuppe	Retail		Checkers	Cigarettes	Dunhill	Switch	20	0	36.99	1.8495	16.3	2.269325153374233	.1134662576687117	2.269325153374233
54	1	C	Botswana	BWP	15	1	2016	15jan2016	South East District	Gaborone	Gaborone West	Retail		Liquorama	Cigarettes	Peter Stuyvesant	Filter	20	0	35.25	1.7625	11.5	3.065217391304348	.1532608695652174	3.065217391304348
15	1	E	Zimbabwe	USD	27	1	2016	27jan2016	Mashonaland East	Harare	Groombridge	Retail		Spar	Cigarettes	Mega	Green	20	0	.99	.0495	1	.99	.0495	.99
29	1	A	Uganda	UGX	22	1	2016	22jan2016	Central Uganda	Kampala	Ntinda	Retail		Shop 2	Cigarettes	Dunhill	Master Blend Red	20	0	7000	350	3440.9	2.034351477811038	.1017175738905519	2.034351477811038
56	1	C	Botswana	BWP	15	1	2016	15jan2016	South East District	Gaborone	Block 10	Retail		Shell Select	Cigarettes	Craven A	Menthol	10	0	20.75	2.075	11.5	1.804347826086957	.1804347826086957	3.608695652173913
51	1	B	Namibia	NAD	18	1	2016	18jan2016	Khomas	Windhoek	Windhoek West	Retail		Shoprite	Cigarettes	Ld	Red	20	0	19.39	.9695	16.3	1.189570552147239	.059478527607362	1.189570552147239
	1	F	Lesotho	LSL	28	1	2016	28jan2016	Lowlands	Maseru		Retail		Shoprite	Cigarettes	Camel	Option	20	0	27.99	1.3995	16.3	1.717177914110429	.0858588957055215	1.717177914110429	I Was Not Allowed To Take Pictures In Shoprite
84	1	F	Lesotho	LSL	27	1	2016	27jan2016	Lowlands	Maseru		Street Vendor		Redacted	Cigarettes	Peter Stuyvesant	Red	2	0	5	2.5	16.3	.3067484662576687	.1533742331288344	3.067484662576687	I Got Carried Away By First His Wide Variety For A Street Vendor And Second His Selling Strategy Such That I Forgot To Put Price Tags Before Taking Photographs
51	1	B	Namibia	NAD	18	1	2016	18jan2016	Khomas	Windhoek	Windhoek West	Retail		Pick 'N Pay	Cigarettes	Rothmans	London Red	20	0	35.99	1.7995	16.3	2.207975460122699	.110398773006135	2.207975460122699
117	1	F	Lesotho	LSL	18	1	2016	18jan2016	Lowlands	Butha-Buthe		Street Vendor		Redacted	Cigarettes	Dunhill	Courtleigh Blend	1	0	2	2	16.3	.1226993865030675	.1226993865030675	2.45398773006135
1271	2	38	Namibia	NAD	21	6	2016	21jun2016	Khomas	Windhoek	Town	Retail		Kaffee Bar	Cigarettes	Aspen	Filter	20	0	20	1	14.78269958496094	1.352932810783386	.0676466375589371
804	2	43	Lesotho	LSL	1	7	2016	01jul2016	Highlands	Mokhotlong	Mokhotlong	Retail		Mokhotlong Hotel (Public Bar)	Cigarettes	Peter Stuyvesant	Red	1	0	3	3	14.78269958496094	.2029399275779724	.2029399275779724
957	2	20	South Africa	ZAR	22	6	2016	22jun2016	Eastern Cape	Queenstown	Queenstown	Street Vendor		Redacted	Cigarettes	Craven A	Menthol	1	0	3	3	14.78269958496094	.2029399275779724	.2029399275779724
206	2	O23	South Africa	ZAR	5	7	2016	05jul2016	Limpopo	Giyani	Bendstore	Retail		Pick N Pay	Cigarettes	Kent	White	20	0	33	1.649999976158142	14.78269958496094	2.232339143753052	.1116169542074203
156	2	Oo7	South Africa	ZAR	27	6	2016	27jun2016	Limpopo	Dendron	Dendron	Retail		Big Save Supermarket	Cigarettes	Kent	Menthol	20	0	36	1.799999952316284	14.78269958496094	2.435279130935669	.1217639595270157
486	2	O14	Zimbabwe	USD	15	6	2016	15jun2016	Harare	Harare	Kuwadzana	Street Vendor		Redacted	Cigarettes	Madison	Toasted	20	0	2	.1000000014901161	1	2	.1000000014901161
800	2	43	Lesotho	LSL	20	6	2016	20jun2016	Highlands	Mokhotlong	Mokhotlong	Retail		Shop_9(Bar)	Cigarettes	Rothmans	King Size	20	0	40	2	14.78269958496094	2.705865621566772	.1352932751178741
1248	2	Oo1	Namibia	NAD	12	7	2016	12jul2016	Otjozondjupa	Okahandja	Okahandja Central Business District	Retail		Shoprite	Cigarettes	Vogue	Luxury Slim	20	0	37.99	1.899500012397766	14.78269958496094	2.56989598274231	.1284947991371155
412	2	O14	Zimbabwe	USD	26	6	2016	26jun2016	Harare	Harare	Dzivarasekwa	Street Vendor		Redacted		Everest	Menthol	20	0	2	.1000000014901161	1	2	.1000000014901161
800	2	43	Lesotho	LSL	20	6	2016	20jun2016	Highlands	Mokhotlong	Mokhotlong	Retail		Shop_9(Bar)	Cigarettes	Rothmans	King Size	1	0	2.5	2.5	14.78269958496094	.1691166013479233	.1691166013479233
904	2	O47	Mauritius	MUR	20	6	2016	20jun2016	Plaines Wilhems	Quatre Bornes	N/A	Retail		Dream Price	Cigarettes	Pall Mall	Green	20	0	130	6.5	35.44300079345703	3.667860984802246	.1833930462598801
905	2	O47	Mauritius	MUR	20	6	2016	20jun2016	Plaines Wilhems	Quatre Bornes	N/A	Retail		Tab Kumar	Cigarettes	Pall Mall	Blue	20	0	130	6.5	35.44300079345703	3.667860984802246	.1833930462598801
909	2	O47	Mauritius	MUR	20	6	2016	20jun2016	Plaines Wilhems	Quatre Bornes	N/A	Retail		New Gunesh Shop	Cigarettes	Matelot		20	0	110	5.5	35.44300079345703	3.103574752807617	.1551787406206131
905	2	O47	Mauritius	MUR	20	6	2016	20jun2016	Plaines Wilhems	Quatre Bornes	N/A	Retail		Tab Kumar	Cigarettes	Benson & Hedges		20	0	165	8.25	35.44300079345703	4.655362129211426	.2327681034803391
166	2	O33	Eswatini	SZL	27	6	2016	27jun2016	Hhohho	Ezulwini Valley	Ezulwini Valley	Retail		Spar	Cigarettes	Peter Stuyvesant	Filter	10	0	18.5	1.850000023841858	14.78269958496094	1.251462936401367	.1251462996006012
797	2	43	Lesotho	LSL	20	6	2016	20jun2016	Highlands	Mokhotlong	Mokhotlong	Retail		Shop_6(Bar)	Cigarettes	Dunhill	Red Courtleigh Blend	1	0	3	3	14.78269958496094	.2029399275779724	.2029399275779724
200	2	Oo7	South Africa	ZAR	17	6	2016	17jun2016	Limpopo	Giyani	Town	Street Vendor		Redacted	Cigarettes	Peter Stuyvesant	Filter	1	0	3	3	14.78269958496094	.2029399275779724	.2029399275779724
742	2	O33	Eswatini	SZL	20	6	2016	20jun2016	Manzini	Malkerns	Malkerns	Retail		Saverite Supermarket	Cigarettes	Pall Mall	Red	20	0	28.99	1.44949996471405	14.78269958496094	1.961076140403748	.0980538055300713
796	2	43	Lesotho	LSL	20	6	2016	20jun2016	Highlands	Mokhotlong	Mokhotlong	Retail		Shop_5	Cigarettes	Dunhill	Red Courtleigh Blend	20	0	47.5	2.375	14.78269958496094	3.213215589523315	.1606607735157013
837	2	43	Lesotho	LSL	9	7	2016	09jul2016	Highlands	Mokhotlong	Mokhotlong	Retail		Shop_30	Cigarettes	Craven A	Menthol	20	0	38	1.899999976158142	14.78269958496094	2.570572376251221	.1285286247730255
796	2	43	Lesotho	LSL	20	6	2016	20jun2016	Highlands	Mokhotlong	Mokhotlong	Retail		Shop_5	Cigarettes	Peter Stuyvesant	Red	20	0	47.5	2.375	14.78269958496094	3.213215589523315	.1606607735157013
796	2	43	Lesotho	LSL	20	6	2016	20jun2016	Highlands	Mokhotlong	Mokhotlong	Retail		Shop_5	Cigarettes	Rothmans	Of London	20	0	47.5	2.375	14.78269958496094	3.213215589523315	.1606607735157013
1027	2	O24	South Africa	ZAR	20	6	2016	20jun2016	Limpopo	Thohoyandou	Miluwani	Retail		Shoprite Liqour	Cigarettes	Chesterfield	Red	20	0	25.49	1.274500012397766	14.78269958496094	1.724312901496887	.0862156450748444
906	2	O47	Mauritius	MUR	20	6	2016	20jun2016	Plaines Wilhems	Quatre Bornes	N/A	Retail		Cocorico Store		Embassy		20	0	150	7.5	35.44300079345703	4.232147216796875	.2116073668003082
712	2	O11	South Africa	ZAR	21	6	2016	21jun2016	North West	Mahikeng	Mahikeng Central Business District	Street Vendor		Redacted	Cigarettes	Peter Stuyvesant		30	0	53.9	1.796666622161865	14.78269958496094	3.646154165267944	.1215384751558304		Foreign Owned
906	2	O47	Mauritius	MUR	20	6	2016	20jun2016	Plaines Wilhems	Quatre Bornes	N/A	Retail		Cocorico Store	Cigarettes	Pall Mall	Green	20	0	130	6.5	35.44300079345703	3.667860984802246	.1833930462598801
690	2	O11	South Africa	ZAR	1	7	2016	01jul2016	North West	Mahikeng	Riviera Park	Retail		Discount Super Market	Cigarettes	Peter Stuyvesant		10	0	21	2.099999904632568	14.78269958496094	1.420579552650452	.1420579552650452
729	2	O11	South Africa	ZAR	25	6	2016	25jun2016	North West	Mahikeng	Across Mafikeng Train Station	Street Vendor		Redacted	Cigarettes	Savannah	Rich Virginia Blend	1	0	1.5	1.5	14.78269958496094	.1014699637889862	.1014699637889862
907	2	O47	Mauritius	MUR	20	6	2016	20jun2016	Plaines Wilhems	Quatre Bornes	N/A	Retail		T.Lukkhoo Mini Store	Cigarettes	Pall Mall	Blue	20	0	130	6.5	35.44300079345703	3.667860984802246	.1833930462598801
231	2	O23	South Africa	ZAR	15	7	2016	15jul2016	Limpopo	Giyani	Bendstore	Street Vendor		Redacted	Cigarettes	Peter Stuyvesant		1	0	2.5	2.5	14.78269958496094	.1691166013479233	.1691166013479233
907	2	O47	Mauritius	MUR	20	6	2016	20jun2016	Plaines Wilhems	Quatre Bornes	N/A	Retail		T.Lukkhoo Mini Store	Cigarettes	Matinee		20	0	145	7.25	35.44300079345703	4.091075897216797	.2045537978410721
233	2	31	South Africa	ZAR	25	6	2016	25jun2016	Limpopo	Giyani	Giyani Town	Retail		Giyani Spar	Cigarettes	Benson & Hedges	Switch	20	0	27.99	1.399500012397766	14.78269958496094	1.893429517745972	.0946714729070663
1244	2	Oo1	Namibia	NAD	7	7	2016	07jul2016	Khomas	Windhoek	Suiderhof	Retail		Pick 'N Pay	Cigarettes	Camel	Classic	20	0	41.99	2.099499940872192	14.78269958496094	2.840482473373413	.1420241296291351
188	2	Oo7	South Africa	ZAR	17	6	2016	17jun2016	Limpopo	Giyani	Town	Retail		Shoprite	Cigarettes	Craven A	1 Menthol	20	0	37.99	1.899500012397766	14.78269958496094	2.56989598274231	.1284947991371155
900	2	O47	Mauritius	MUR	15	6	2016	15jun2016	Plaines Wilhems	Quatre Bornes	N/A	Retail		London Way	Cigarettes	Pall Mall	Red	20	0	130	6.5	35.44300079345703	3.667860984802246	.1833930462598801
310	2	O14	Zimbabwe	USD	22	6	2016	22jun2016	Harare	Harare	Kuwadzana Phase 3	Street Vendor		Redacted	Cigarettes	Pacific	Toasted	20	0	1	.0500000007450581	1	1	.0500000007450581
219	2	O23	South Africa	ZAR	12	7	2016	12jul2016	Limpopo	Giyani	Bendstore	Street Vendor		Redacted	Cigarettes	Peter Stuyvesant		1	0	3	3	14.78269958496094	.2029399275779724	.2029399275779724
1193	2	004	South Africa	ZAR	4	7	2016	04jul2016	KwaZulu-Natal	Wasbank	Wasbank	Retail		Caprice Fruiterers	Cigarettes	Dunhill	Signature Blue	20	0	42	2.099999904632568	14.78269958496094	2.841159105300903	.1420579552650452
909	2	O47	Mauritius	MUR	20	6	2016	20jun2016	Plaines Wilhems	Quatre Bornes	N/A	Retail		New Gunesh Shop	Cigarettes	Pall Mall	Blue	20	0	130	6.5	35.44300079345703	3.667860984802246	.1833930462598801
163	2	O33	Eswatini	SZL	23	6	2016	23jun2016	Hhohho	Ezulwini Valley	Ezulwini Valley	Retail		Pick N Pay	Cigarettes	Chesterfield	Rich Taste	20	0	26.59	1.329499959945679	14.78269958496094	1.798724293708801	.0899362117052078
584	2	30	Zimbabwe	USD	22	6	2016	22jun2016	Harare	Harare	Mt Pleasant	Retail		Bon Marche		Berkeley	Extra Mild	20	0	1.8	.0900000035762787	1	1.799999952316284	.0899999961256981
163	2	O33	Eswatini	SZL	23	6	2016	23jun2016	Hhohho	Ezulwini Valley	Ezulwini Valley	Retail		Pick N Pay	Cigarettes	Chesterfield	Soft Taste	20	0	26.59	1.329499959945679	14.78269958496094	1.798724293708801	.0899362117052078
910	2	O47	Mauritius	MUR	20	6	2016	20jun2016	Plaines Wilhems	Quatre Bornes	N/A	Retail		L'Echalotte Snack	Cigarettes	Marlboro	Red	20	0	165	8.25	35.44300079345703	4.655362129211426	.2327681034803391
173	2	O47	Mauritius	MUR	14	6	2016	14jun2016	RivièRe Noire	Flic En Flac	N/A	Retail		Nenuphar Alimentation	Cigarettes	Benson & Hedges		20	0	165	8.25	35.44300079345703	4.655362129211426	.2327681034803391
1238	2	Oo1	Namibia	NAD	1	7	2016	01jul2016	Khomas	Windhoek	Kleine Kuppe	Retail		Checkers	Cigarettes	Kent	White	20	0	37.99	1.899500012397766	14.78269958496094	2.56989598274231	.1284947991371155
910	2	O47	Mauritius	MUR	20	6	2016	20jun2016	Plaines Wilhems	Quatre Bornes	N/A	Retail		L'Echalotte Snack	Cigarettes	Matinee		20	0	145	7.25	35.44300079345703	4.091075897216797	.2045537978410721
1256	2	Oo1	Namibia	NAD	12	7	2016	12jul2016	Otjozondjupa	Okahandja	Okahandja Central Business District	Retail		Spes Bona Mark	Cigarettes	Camel	Classic	20	0	44.95	2.247499942779541	14.78269958496094	3.040716648101807	.1520358324050903		Price List Is On Win001R4207
911	2	20	South Africa	ZAR	22	6	2016	22jun2016	Eastern Cape	Queenstown	Queenstown	Retail		Ashia Fast Foods	Cigarettes	Pall Mall	Red	20	0	25	1.25	14.78269958496094	1.691166043281555	.0845583006739616
1244	2	Oo1	Namibia	NAD	7	7	2016	07jul2016	Khomas	Windhoek	Suiderhof	Retail		Pick 'N Pay	Cigarettes	Peter Stuyvesant	Blue	20	0	36.99	1.849499940872192	14.78269958496094	2.502249240875244	.12511245906353
1243	2	Oo1	Namibia	NAD	7	7	2016	07jul2016	Khomas	Windhoek	Suiderhof	Retail		Pick 'N Pay Liquor	Cigarettes	Rothmans	London Red	20	0	36.99	1.849499940872192	14.78269958496094	2.502249240875244	.12511245906353
786	2	43	Lesotho	LSL	15	6	2016	15jun2016	Highlands	Mokhotlong	Mapholaneng	Retail		Shop_3	Cigarettes	Dunhill	Red Courtleigh Blend	20	0	36	1.799999952316284	14.78269958496094	2.435279130935669	.1217639595270157
482	2	O14	Zimbabwe	USD	15	6	2016	15jun2016	Harare	Harare	Kuwadzana	Street Vendor		Redacted		Everest	Menthol	20	0	1.4	.0700000002980232	1	1.399999976158142	.0700000002980232
786	2	43	Lesotho	LSL	15	6	2016	15jun2016	Highlands	Mokhotlong	Mapholaneng	Retail		Shop_3	Cigarettes	Sun	White	20	0	22	1.100000023841858	14.78269958496094	1.488226175308228	.0744113102555275
785	2	43	Lesotho	LSL	15	6	2016	15jun2016	Highlands	Mokhotlong	Mapholaneng	Retail		Shop_2	Cigarettes	Dunhill	Red Courtleigh Blend	1	0	3	3	14.78269958496094	.2029399275779724	.2029399275779724
1276	2	38	Namibia	NAD	24	6	2016	24jun2016	Khomas	Windhoek	Town	Retail		Engen Service Station	Cigarettes	Peter Stuyvesant	Menthol Boost	20	0	44.5	2.224999904632568	14.78269958496094	3.010275602340698	.1505137830972672
784	2	43	Lesotho	LSL	15	6	2016	15jun2016	Highlands	Mokhotlong	Mapholaneng	Retail		Shop_1	Cigarettes	Peter Stuyvesant	White	1	0	2.5	2.5	14.78269958496094	.1691166013479233	.1691166013479233
911	2	20	South Africa	ZAR	22	6	2016	22jun2016	Eastern Cape	Queenstown	Queenstown	Retail		Ashia Fast Foods	Cigarettes	Peter Stuyvesant	Blue	20	0	36.5	1.825000047683716	14.78269958496094	2.469102382659912	.1234551221132278
233	2	31	South Africa	ZAR	25	6	2016	25jun2016	Limpopo	Giyani	Giyani Town	Retail		Giyani Spar	Cigarettes	Craven A	Menthol	20	0	36.95	1.847499966621399	14.78269958496094	2.499543428421021	.124977171421051
911	2	20	South Africa	ZAR	22	6	2016	22jun2016	Eastern Cape	Queenstown	Queenstown	Retail		Ashia Fast Foods	Cigarettes	Ransom	Select	20	0	38	1.899999976158142	14.78269958496094	2.570572376251221	.1285286247730255
240	2	5	Zimbabwe	USD	15	7	2016	15jul2016	Harare	Harare	Groombridge	Retail		Spar	Cigarettes	Mega	Toasted	20	0	.99	.0494999997317791	1	.9900000095367432	.0494999997317791
1138	2	O4O	Zimbabwe	USD	22	6	2016	22jun2016	Matabeleland North	Victoria Falls	Chinotimba Township	Retail		-	Cigarettes	Madison	Toasted	1	0	.1	.1000000014901161	1	.1000000014901161	.1000000014901161
1244	2	Oo1	Namibia	NAD	7	7	2016	07jul2016	Khomas	Windhoek	Suiderhof	Retail		Pick 'N Pay	Cigarettes	Camel	Activate	20	0	29.59	1.47950005531311	14.78269958496094	2.001664161682129	.1000832095742226
913	2	20	South Africa	ZAR	22	6	2016	22jun2016	Eastern Cape	Queenstown	Queenstown	Retail		Protea Superspar	Cigarettes	Dunhill	Signature Blend	20	0	38	1.899999976158142	14.78269958496094	2.570572376251221	.1285286247730255
913	2	20	South Africa	ZAR	22	6	2016	22jun2016	Eastern Cape	Queenstown	Queenstown	Retail		Protea Superspar	Cigarettes	Pall Mall	Red Price Mark	10	0	11	1.100000023841858	14.78269958496094	.7441130876541138	.0744113102555275
835	2	43	Lesotho	LSL	9	7	2016	09jul2016	Highlands	Mokhotlong	Mokhotlong	Retail		Matamong Mini Market	Cigarettes	Craven A	Menthol	1	0	3	3	14.78269958496094	.2029399275779724	.2029399275779724
854	2	43	Lesotho	LSL	1	7	2016	01jul2016	Highlands	Mokhotlong	Mokhotlong	Street Vendor		Redacted	Cigarettes	Dunhill	Red Courtleigh Blend	1	0	3	3	14.78269958496094	.2029399275779724	.2029399275779724
525	2	O14	Zimbabwe	USD	18	6	2016	18jun2016	Harare	Harare	Kuwadzana	Street Vendor		Redacted		Everest	Menthol	20	0	2	.1000000014901161	1	2	.1000000014901161
780	2	O33	Eswatini	SZL	27	6	2016	27jun2016	Hhohho	Mbabane	Mbabane Central Business District	Retail		Cellars Bottle Store	Cigarettes	Peter Stuyvesant	Blue	20	0	38.45	1.922500014305115	14.78269958496094	2.601013422012329	.1300506740808487
1244	2	Oo1	Namibia	NAD	7	7	2016	07jul2016	Khomas	Windhoek	Suiderhof	Retail		Pick 'N Pay	Cigarettes	Chesterfield	Classic Blue	20	0	31.99	1.599499940872192	14.78269958496094	2.164016008377075	.108200803399086
519	2	O14	Zimbabwe	USD	18	6	2016	18jun2016	Harare	Harare	Kuwadzana	Street Vendor		Redacted		Everest	Menthol	20	0	1.5	.0750000029802322	1	1.5	.0750000029802322
246	2	5	Zimbabwe	USD	15	7	2016	15jul2016	Harare	Harare	Newlands	Retail		Bottle Store		Berkeley	Extra Mild	20	0	1.8	.0900000035762787	1	1.799999952316284	.0899999961256981
636	2	O13	South Africa	ZAR	30	6	2016	30jun2016	Gauteng	Johannesburg	Wilropark	Retail		Spar	Cigarettes	Peter Stuyvesant	Blue	10	0	18.59	1.858999967575073	14.78269958496094	1.257551074028015	.125755101442337
1028	2	O24	South Africa	ZAR	30	6	2016	30jun2016	Limpopo	Thohoyandou	Venda Plaza	Retail		Shoprite		Boxer	Blue	20	0	19.99	.9994999766349792	14.78269958496094	1.352256417274475	.0676128193736076
688	2	O11	South Africa	ZAR	29	6	2016	29jun2016	North West	Mahikeng	Mmabatho	Retail		Ok Foods	Cigarettes	Dunhill	Menthol	20	0	37.99	1.899500012397766	14.78269958496094	2.56989598274231	.1284947991371155
188	2	Oo7	South Africa	ZAR	17	6	2016	17jun2016	Limpopo	Giyani	Town	Retail		Shoprite	Cigarettes	Dunhill	Fine Cut Black	20	0	41.49	2.07450008392334	14.78269958496094	2.80665922164917	.140332967042923
913	2	20	South Africa	ZAR	22	6	2016	22jun2016	Eastern Cape	Queenstown	Queenstown	Retail		Protea Superspar	Cigarettes	Chesterfield	Blue	20	0	29.5	1.475000023841858	14.78269958496094	1.995576024055481	.099778801202774
1230	2	Oo1	Namibia	NAD	29	6	2016	29jun2016	Khomas	Windhoek	Ludwigsdorf	Retail		Ludwigsdorf Bottle Store	Cigarettes	Camel	Activate	200	0	299.2	1.496000051498413	14.78269958496094	20.23987579345703	.1011993810534477
597	2	O35	Zimbabwe	USD	5	7	2016	05jul2016	Harare	Harare	Pomona	Retail		Zuva Petroleum	Cigarettes	Dunhill	Red	20	0	2	.1000000014901161	1	2	.1000000014901161
779	2	O33	Eswatini	SZL	27	6	2016	27jun2016	Hhohho	Mbabane	Mbabane Central Business District	Retail		Saverite Supermarket	Cigarettes	Craven A	Menthol	10	0	20.95	2.095000028610229	14.78269958496094	1.417197227478027	.1417197287082672
151	2	Oo8	South Africa	ZAR	16	6	2016	16jun2016	Gauteng	Carletonville	Khutsong Sonderwater	Retail		Discount Supermarket	Cigarettes	Rg	Blue	20	0	10	.5	14.78269958496094	.6764664053916931	.0338233187794685		Informal Settlement No Address
894	2	Oo9	Botswana	BWP	14	7	2016	14jul2016	Central	Palapye	N/A	Retail		Choppies Supermarket	Cigarettes	Craven A	Menthol	20	0	36.95	1.847499966621399	10.90470027923584	3.388447046279907	.1694223582744598
1201	2	20	South Africa	ZAR	14	6	2016	14jun2016	Eastern Cape	Whittlesea	Whittlesea	Retail		Henges Cash And Carry	Cigarettes	Peter Stuyvesant	Filter	20	0	35	1.75	14.78269958496094	2.367632389068604	.1183816194534302
777	2	O33	Eswatini	SZL	27	6	2016	27jun2016	Hhohho	Mbabane	Mbabane Central Business District	Retail		Spar	Cigarettes	Peter Stuyvesant	Filter	10	0	18	1.799999952316284	14.78269958496094	1.217639565467834	.1217639595270157
437	2	O14	Zimbabwe	USD	30	6	2016	30jun2016	Harare	Harare	Dzivarasekwa	Street Vendor		Redacted		Everest	Menthol	20	0	1.5	.0750000029802322	1	1.5	.0750000029802322
234	2	31	South Africa	ZAR	25	6	2016	25jun2016	Limpopo	Giyani	Giyani Town	Retail		Mopani Spar	Cigarettes	Dunhill	White	20	0	40.99	2.049499988555908	14.78269958496094	2.772835969924927	.1386418044567108
660	2	O17	Zimbabwe	USD	28	6	2016	28jun2016	Midlands	Kwekwe	Kwekwe Central Business District	Retail		Dazzle Superstore		Newbury	Extra Mild	20	0	1.8	.0900000035762787	1	1.799999952316284	.0899999961256981
778	2	O33	Eswatini	SZL	27	6	2016	27jun2016	Hhohho	Mbabane	Mbabane Central Business District	Retail		Good Price Supermarket	Cigarettes	Dunhill	King Size	20	0	39	1.950000047683716	14.78269958496094	2.638219118118286	.1319109499454498
1266	2	Oo1	Namibia	NAD	24	6	2016	24jun2016	Khomas	Windhoek	Klein Windhoek	Street Vendor		Redacted	Cigarettes	Pall Mall	Red	20	0	25	1.25	14.78269958496094	1.691166043281555	.0845583006739616
913	2	20	South Africa	ZAR	22	6	2016	22jun2016	Eastern Cape	Queenstown	Queenstown	Retail		Protea Superspar	Cigarettes	Mills		20	0	40	2	14.78269958496094	2.705865621566772	.1352932751178741
913	2	20	South Africa	ZAR	22	6	2016	22jun2016	Eastern Cape	Queenstown	Queenstown	Retail		Protea Superspar	Cigarettes	Lexington	Toasted	20	0	35.5	1.774999976158142	14.78269958496094	2.401455879211426	.1200727969408035
1005	2	Oo7	South Africa	ZAR	12	7	2016	12jul2016	Gauteng	Soweto	Dobsonville	Retail		Pick N Pay Express	Cigarettes	Benson & Hedges	Switch	20	0	25	1.25	14.78269958496094	1.691166043281555	.0845583006739616
1244	2	Oo1	Namibia	NAD	7	7	2016	07jul2016	Khomas	Windhoek	Suiderhof	Retail		Pick 'N Pay	Cigarettes	Chesterfield	Panther Line Cool Taste Green	20	0	29.99	1.499500036239624	14.78269958496094	2.028722763061523	.1014361381530762
1209	2	20	South Africa	ZAR	20	6	2016	20jun2016	Eastern Cape	Whittlesea	Ekuphumleni	Retail		Nonkululeko Butchery And Gen. Dealer	Cigarettes	Dunhill	Courtleigh Blend	20	0	38	1.899999976158142	14.78269958496094	2.570572376251221	.1285286247730255
835	2	43	Lesotho	LSL	9	7	2016	09jul2016	Highlands	Mokhotlong	Mokhotlong	Retail		Matamong Mini Market	Cigarettes	Dunhill	Red Courtleigh Blend	20	0	42.5	2.125	14.78269958496094	2.874982357025146	.1437491178512573
1230	2	Oo1	Namibia	NAD	29	6	2016	29jun2016	Khomas	Windhoek	Ludwigsdorf	Retail		Ludwigsdorf Bottle Store	Cigarettes	Dunhill	Blue	20	0	40.5	2.025000095367432	14.78269958496094	2.739689111709595	.1369844526052475
382	2	O14	Zimbabwe	USD	24	6	2016	24jun2016	Harare	Harare	Dzivarasekwa	Street Vendor		Redacted	Cigarettes	Pacific	Storm Toasted	20	0	1	.0500000007450581	1	1	.0500000007450581
913	2	20	South Africa	ZAR	22	6	2016	22jun2016	Eastern Cape	Queenstown	Queenstown	Retail		Protea Superspar	Cigarettes	Glamour	Slims Pinks	20	0	34.5	1.725000023841858	14.78269958496094	2.33380913734436	.116690456867218
586	2	30	Zimbabwe	USD	22	6	2016	22jun2016	Harare	Harare	Mt Pleasant	Retail		Zuva	Cigarettes	Pacific	Breeze Menthol	20	0	1.1	.0549999997019768	1	1.100000023841858	.0549999997019768		Full Display In Har030R0708
475	2	O14	Zimbabwe	USD	5	7	2016	05jul2016	Harare	Harare	Mufakose	Street Vendor		Redacted	Cigarettes	Pacific	Storm Toasted	20	0	1	.0500000007450581	1	1	.0500000007450581
913	2	20	South Africa	ZAR	22	6	2016	22jun2016	Eastern Cape	Queenstown	Queenstown	Retail		Protea Superspar	Cigarettes	Camel	Black Virginia Blend	20	0	29.9	1.495000004768372	14.78269958496094	2.022634506225586	.1011317223310471
756	2	O33	Eswatini	SZL	29	6	2016	29jun2016	Manzini	Manzini	Manzini Central Business District	Retail		Shoprite	Cigarettes	Dunhill	King Size	20	0	38	1.899999976158142	14.78269958496094	2.570572376251221	.1285286247730255
1131	2	O4O	Zimbabwe	USD	22	6	2016	22jun2016	Matabeleland North	Victoria Falls	Chinotimba Township	Retail		Fortwell Wholesale	Cigarettes	Dunhill	Signature Blend Blue	200	0	17	.0850000008940697	1	17	.0850000008940697		10 Packs Of 20 Cigarettes Per Pack (Bulk Product)
1010	2	Oo7	South Africa	ZAR	12	7	2016	12jul2016	Gauteng	Soweto	Jabulani	Retail		Shoprite	Cigarettes	Dunhill	Courtleigh Blend	10	0	18.99	1.89900004863739	14.78269958496094	1.284609794616699	.1284609735012054
913	2	20	South Africa	ZAR	22	6	2016	22jun2016	Eastern Cape	Queenstown	Queenstown	Retail		Protea Superspar	Cigarettes	Voyager	Red	20	0	17.5	.875	14.78269958496094	1.183816194534302	.0591908097267151
913	2	20	South Africa	ZAR	22	6	2016	22jun2016	Eastern Cape	Queenstown	Queenstown	Retail		Protea Superspar	Cigarettes	Winston	Winston Slide Menthol Fresh	20	0	26	1.299999952316284	14.78269958496094	1.758812665939331	.0879406332969666
511	2	O14	Zimbabwe	USD	17	6	2016	17jun2016	Harare	Harare	Kuwadzana	Street Vendor		Redacted	Cigarettes	Madison	Toasted	20	0	1.4	.0700000002980232	1	1.399999976158142	.0700000002980232
1123	2	O4O	Zimbabwe	USD	20	6	2016	20jun2016	Matabeleland North	Victoria Falls	Elephants Walk	Retail		Jairos Jiri Craft Shop		Everest	Menthol	20	0	2	.1000000014901161	1	2	.1000000014901161
913	2	20	South Africa	ZAR	22	6	2016	22jun2016	Eastern Cape	Queenstown	Queenstown	Retail		Protea Superspar	Cigarettes	Dunhill	Refined Blend	20	0	38	1.899999976158142	14.78269958496094	2.570572376251221	.1285286247730255
770	2	O33	Eswatini	SZL	30	6	2016	30jun2016	Manzini	Matsapha	Matsapha	Retail		Spar		Boxer	Menthol	20	0	21.99	1.099499940872192	14.78269958496094	1.487549662590027	.0743774846196175
639	2	O13	South Africa	ZAR	5	7	2016	05jul2016	Gauteng	Johannesburg	Florida	Retail		Shoprite	Cigarettes	Forum	Red	20	0	19.99	.9994999766349792	14.78269958496094	1.352256417274475	.0676128193736076
538	2	O14	Zimbabwe	USD	20	6	2016	20jun2016	Harare	Harare	Kuwadzana	Street Vendor		Redacted	Cigarettes	Madison	Toasted	20	0	2	.1000000014901161	1	2	.1000000014901161
844	2	43	Lesotho	LSL	20	6	2016	20jun2016	Highlands	Mokhotlong	Mokhotlong	Street Vendor		Redacted	Cigarettes	Dunhill	Red Courtleigh Blend	1	0	3	3	14.78269958496094	.2029399275779724	.2029399275779724
913	2	20	South Africa	ZAR	22	6	2016	22jun2016	Eastern Cape	Queenstown	Queenstown	Retail		Protea Superspar	Cigarettes	Craven A	Menthol	10	0	17.5	1.75	14.78269958496094	1.183816194534302	.1183816194534302
777	2	O33	Eswatini	SZL	27	6	2016	27jun2016	Hhohho	Mbabane	Mbabane Central Business District	Retail		Spar	Cigarettes	Dunhill	Master Blend King Size	20	0	38.99	1.94949996471405	14.78269958496094	2.637542724609375	.131877139210701
915	2	20	South Africa	ZAR	22	6	2016	22jun2016	Eastern Cape	Queenstown	Queenstown	Retail		The Sweet Shop	Cigarettes	Peter Stuyvesant	Filter	20	0	35	1.75	14.78269958496094	2.367632389068604	.1183816194534302
234	2	31	South Africa	ZAR	25	6	2016	25jun2016	Limpopo	Giyani	Giyani Town	Retail		Mopani Spar	Cigarettes	Dunhill	Courtleigh Blend	20	0	40.99	2.049499988555908	14.78269958496094	2.772835969924927	.1386418044567108
1224	2	Oo1	Namibia	NAD	24	6	2016	24jun2016	Khomas	Windhoek	Klein Windhoek	Retail		Ok Supermark	Cigarettes	Vogue	Luxury Slim	20	0	38.5	1.924999952316284	14.78269958496094	2.604395866394043	.1302197873592377
867	2	O24	South Africa	ZAR	6	7	2016	06jul2016	Limpopo	Musina	Musina Centre	Retail		Shoprite	Cigarettes	Peter Stuyvesant	Filter	30	0	52.99	1.766333341598511	14.78269958496094	3.584595680236816	.1194865256547928
915	2	20	South Africa	ZAR	22	6	2016	22jun2016	Eastern Cape	Queenstown	Queenstown	Retail		The Sweet Shop	Cigarettes	Craven A	Menthol	10	0	17.5	1.75	14.78269958496094	1.183816194534302	.1183816194534302
917	2	20	South Africa	ZAR	5	7	2016	05jul2016	Eastern Cape	Queenstown	Queenstown	Retail		The Snack Box	Cigarettes	Dunhill	Signature Blend	20	0	39	1.950000047683716	14.78269958496094	2.638219118118286	.1319109499454498
732	2	O11	South Africa	ZAR	25	6	2016	25jun2016	North West	Mahikeng	Across Mafikeng Train Station	Street Vendor		Redacted	Cigarettes	Marlboro	Blue Ice	1	0	2.5	2.5	14.78269958496094	.1691166013479233	.1691166013479233
776	2	O33	Eswatini	SZL	24	6	2016	24jun2016	Hhohho	Mbabane	Mbabane Central Business District	Retail		Spar	Cigarettes	Camel	Classic	20	0	41.5	2.075000047683716	14.78269958496094	2.807335615158081	.1403667777776718
887	2	38	Namibia	NAD	4	7	2016	04jul2016	Oshana	Oshakati	Town	Retail		Shoprite (Yetu)	Cigarettes	Chesterfield	Rich Taste	20	0	26.69	1.334499955177307	14.78269958496094	1.80548894405365	.0902744457125664
867	2	O24	South Africa	ZAR	6	7	2016	06jul2016	Limpopo	Musina	Musina Centre	Retail		Shoprite	Cigarettes	Kent	Menthol	20	0	34.99	1.749500036239624	14.78269958496094	2.366955995559692	.1183478012681007
234	2	31	South Africa	ZAR	25	6	2016	25jun2016	Limpopo	Giyani	Giyani Town	Retail		Mopani Spar	Cigarettes	Winston	Slide Blue Pmp	20	0	26	1.299999952316284	14.78269958496094	1.758812665939331	.0879406332969666
1230	2	Oo1	Namibia	NAD	29	6	2016	29jun2016	Khomas	Windhoek	Ludwigsdorf	Retail		Ludwigsdorf Bottle Store	Cigarettes	Camel	Classic	20	0	42.2	2.109999895095825	14.78269958496094	2.854688405990601	.1427344232797623
1060	2	34	South Africa	ZAR	6	6	2016	06jun2016	Limpopo	Thohoyandou	Thohoyandou	Retail		Boxer	Cigarettes	Kent		20	0	35	1.75	14.78269958496094	2.367632389068604	.1183816194534302
919	2	20	South Africa	ZAR	17	6	2016	17jun2016	Eastern Cape	Queenstown	Queenstown	Street Vendor		Redacted		Sevilles	King Size	1	0	1	1	14.78269958496094	.0676466450095177	.0676466450095177
135	2	37	South Africa	ZAR	22	6	2016	22jun2016	Western Cape	Cape Town	Khayelitsha	Street Vendor		Redacted	Cigarettes	Chesterfield	Green	1	0	2	2	14.78269958496094	.1352932900190353	.1352932900190353
776	2	O33	Eswatini	SZL	24	6	2016	24jun2016	Hhohho	Mbabane	Mbabane Central Business District	Retail		Spar	Cigarettes	Camel	Silver Curve	20	0	38	1.899999976158142	14.78269958496094	2.570572376251221	.1285286247730255
776	2	O33	Eswatini	SZL	24	6	2016	24jun2016	Hhohho	Mbabane	Mbabane Central Business District	Retail		Spar	Cigarettes	Chesterfield	Classic Blue	20	0	29.99	1.499500036239624	14.78269958496094	2.028722763061523	.1014361381530762
1218	2	Oo1	Namibia	NAD	18	6	2016	18jun2016	Khomas	Windhoek	Klein Windhoek	Retail		Checkers	Cigarettes	Vogue	Luxury Slim	20	0	37.99	1.899500012397766	14.78269958496094	2.56989598274231	.1284947991371155
776	2	O33	Eswatini	SZL	24	6	2016	24jun2016	Hhohho	Mbabane	Mbabane Central Business District	Retail		Spar	Cigarettes	Chesterfield	Soft Taste	20	0	23.5	1.174999952316284	14.78269958496094	1.589696049690247	.0794848054647446
1227	2	Oo1	Namibia	NAD	26	6	2016	26jun2016	Khomas	Windhoek	Olympia	Retail		Engen	Cigarettes	Camel	Classic Blue	20	0	48.5	2.424999952316284	14.78269958496094	3.280862092971802	.1640430986881256
1257	2	Oo1	Namibia	NAD	12	7	2016	12jul2016	Otjozondjupa	Okahandja	Okahandja Central Business District	Retail		Shoprite		Liggett Ducat (L.D.)	Menthol	20	0	19.99	.9994999766349792	14.78269958496094	1.352256417274475	.0676128193736076		Price List Is On Win001R4302
776	2	O33	Eswatini	SZL	24	6	2016	24jun2016	Hhohho	Mbabane	Mbabane Central Business District	Retail		Spar	Cigarettes	Kent	Menthol	20	0	36	1.799999952316284	14.78269958496094	2.435279130935669	.1217639595270157
776	2	O33	Eswatini	SZL	24	6	2016	24jun2016	Hhohho	Mbabane	Mbabane Central Business District	Retail		Spar	Cigarettes	Marlboro	Gold Beyond	20	0	27	1.350000023841858	14.78269958496094	1.826459407806396	.0913229733705521
757	2	O33	Eswatini	SZL	29	6	2016	29jun2016	Manzini	Manzini	Manzini Central Business District	Retail		Spar	Cigarettes	Peter Stuyvesant	Filter	20	0	35.99	1.799499988555908	14.78269958496094	2.434602737426758	.1217301338911057
1011	2	Oo7	South Africa	ZAR	12	7	2016	12jul2016	Gauteng	Soweto	Jabulani	Retail		Game	Cigarettes	Chesterfield	Red	30	0	44.5	1.483333349227905	14.78269958496094	3.010275602340698	.1003425195813179
170	2	O47	Mauritius	MUR	14	6	2016	14jun2016	RivièRe Noire	Flic En Flac	N/A	Retail		Total Petrol Pump		Embassy		20	0	150	7.5	35.44300079345703	4.232147216796875	.2116073668003082
776	2	O33	Eswatini	SZL	24	6	2016	24jun2016	Hhohho	Mbabane	Mbabane Central Business District	Retail		Spar	Cigarettes	Benson & Hedges	Special Red	20	0	25	1.25	14.78269958496094	1.691166043281555	.0845583006739616
1083	2	O28	Namibia	NAD	13	7	2016	13jul2016	Oshikoto	Tsumeb	Town	Street Vendor		Redacted	Cigarettes	Pall Mall	Red	1	0	2	2	14.78269958496094	.1352932900190353	.1352932900190353
1269	2	38	Namibia	NAD	21	6	2016	21jun2016	Khomas	Windhoek	Town	Retail		Wika Service Station	Cigarettes	Aspen	Filter	20	0	26.5	1.325000047683716	14.78269958496094	1.792636036872864	.0896318033337593
927	2	20	South Africa	ZAR	17	6	2016	17jun2016	Eastern Cape	Queenstown	Queenstown	Street Vendor		Redacted	Cigarettes	Peter Stuyvesant	Filter	1	0	2.5	2.5	14.78269958496094	.1691166013479233	.1691166013479233
1243	2	Oo1	Namibia	NAD	7	7	2016	07jul2016	Khomas	Windhoek	Suiderhof	Retail		Pick 'N Pay Liquor	Cigarettes	Pall Mall	Blue	20	0	25.99	1.299499988555908	14.78269958496094	1.75813627243042	.0879068151116371
776	2	O33	Eswatini	SZL	24	6	2016	24jun2016	Hhohho	Mbabane	Mbabane Central Business District	Retail		Spar	Cigarettes	Craven A	Menthol	10	0	18	1.799999952316284	14.78269958496094	1.217639565467834	.1217639595270157
473	2	O14	Zimbabwe	USD	5	7	2016	05jul2016	Harare	Harare	Mufakose	Street Vendor		Redacted		Everest	Menthol	20	0	2	.1000000014901161	1	2	.1000000014901161
238	2	5	Zimbabwe	USD	15	7	2016	15jul2016	Harare	Harare	Arundel	Retail		Pic N Pay	Cigarettes	Pacific	Breeze	20	0	1.3	.0649999976158142	1	1.299999952316284	.0649999976158142
688	2	O11	South Africa	ZAR	29	6	2016	29jun2016	North West	Mahikeng	Mmabatho	Retail		Ok Foods	Cigarettes	Camel		20	0	29.9	1.495000004768372	14.78269958496094	2.022634506225586	.1011317223310471
1190	2	O4O	Zimbabwe	USD	22	6	2016	22jun2016	Matabeleland North	Victoria Falls	Chinotimba Township	Street Vendor		Redacted	Cigarettes	Madison	Toasted	10	0	.75	.0750000029802322	1	.75	.0750000029802322
776	2	O33	Eswatini	SZL	24	6	2016	24jun2016	Hhohho	Mbabane	Mbabane Central Business District	Retail		Spar	Cigarettes	Marlboro	Silver	20	0	35.99	1.799499988555908	14.78269958496094	2.434602737426758	.1217301338911057
597	2	O35	Zimbabwe	USD	5	7	2016	05jul2016	Harare	Harare	Pomona	Retail		Zuva Petroleum	Cigarettes	Dunhill	Switch Black	20	0	2	.1000000014901161	1	2	.1000000014901161
685	2	O11	South Africa	ZAR	28	6	2016	28jun2016	North West	Mahikeng	Mafikeng Mall	Retail		Checkers	Cigarettes	Mills	Special Yellow	20	0	37.99	1.899500012397766	14.78269958496094	2.56989598274231	.1284947991371155
712	2	O11	South Africa	ZAR	21	6	2016	21jun2016	North West	Mahikeng	Mahikeng Central Business District	Street Vendor		Redacted	Cigarettes	Peter Stuyvesant		1	0	2.5	2.5	14.78269958496094	.1691166013479233	.1691166013479233		Foreign Owned
776	2	O33	Eswatini	SZL	24	6	2016	24jun2016	Hhohho	Mbabane	Mbabane Central Business District	Retail		Spar	Cigarettes	Pall Mall	Cool Boost	20	0	23.5	1.174999952316284	14.78269958496094	1.589696049690247	.0794848054647446
745	2	O33	Eswatini	SZL	20	6	2016	20jun2016	Manzini	Malkerns	Malkerns	Retail		Welcome Supermarket	Cigarettes	Dunhill	Master Blend	20	0	39	1.950000047683716	14.78269958496094	2.638219118118286	.1319109499454498
1236	2	Oo1	Namibia	NAD	1	7	2016	01jul2016	Khomas	Windhoek	Academia	Retail		Sweets From Heaven	Cigarettes	Dunhill	Blue	20	0	46.5	2.325000047683716	14.78269958496094	3.14556884765625	.157278448343277
933	2	20	South Africa	ZAR	17	6	2016	17jun2016	Eastern Cape	Queenstown	Queenstown	Street Vendor		Redacted	Cigarettes	Rothmans	King Size	1	0	2	2	14.78269958496094	.1352932900190353	.1352932900190353
1025	2	O24	South Africa	ZAR	20	6	2016	20jun2016	Limpopo	Thohoyandou	Miluwani	Retail		Spar	Cigarettes	Pall Mall	Red	10	0	12	1.200000047683716	14.78269958496094	.8117597103118896	.0811759680509567
775	2	O33	Eswatini	SZL	24	6	2016	24jun2016	Hhohho	Mbabane	Mbabane Central Business District	Retail		Pick N Pay	Cigarettes	Dunhill	Switch Silver	20	0	38	1.899999976158142	14.78269958496094	2.570572376251221	.1285286247730255
1234	2	Oo1	Namibia	NAD	1	7	2016	01jul2016	Khomas	Windhoek	Kleine Kuppe	Retail		Pick 'N Pay Liquor	Cigarettes	Kent	Special White	20	0	39.99	1.999500036239624	14.78269958496094	2.705189228057861	.1352594643831253
933	2	20	South Africa	ZAR	17	6	2016	17jun2016	Eastern Cape	Queenstown	Queenstown	Street Vendor		Redacted	Cigarettes	Craven A	Menthol	1	0	2.51	2.509999990463257	14.78269958496094	.1697930693626404	.1697930693626404
686	2	O11	South Africa	ZAR	28	6	2016	28jun2016	North West	Mahikeng	Mafikeng Industrial Area	Retail		Overland Hyper	Cigarettes	Pall Mall	Blue	10	0	12	1.200000047683716	14.78269958496094	.8117597103118896	.0811759680509567
1269	2	38	Namibia	NAD	21	6	2016	21jun2016	Khomas	Windhoek	Town	Retail		Wika Service Station	Cigarettes	Peter Stuyvesant	Menthol	20	0	46.5	2.325000047683716	14.78269958496094	3.14556884765625	.157278448343277
775	2	O33	Eswatini	SZL	24	6	2016	24jun2016	Hhohho	Mbabane	Mbabane Central Business District	Retail		Pick N Pay	Cigarettes	Dunhill	Fine Cut Menthol	20	0	41.5	2.075000047683716	14.78269958496094	2.807335615158081	.1403667777776718
891	2	Oo9	Botswana	BWP	27	6	2016	27jun2016	Central	Palapye	N/A	Retail		Bamangwato Spar	Cigarettes	Forum	Red	20	0	20.65	1.032500028610229	10.90470027923584	1.893678784370422	.094683937728405
934	2	20	South Africa	ZAR	17	6	2016	17jun2016	Eastern Cape	Queenstown	Queenstown	Street Vendor		Redacted	Cigarettes	Peter Stuyvesant	Filter	1	0	2.5	2.5	14.78269958496094	.1691166013479233	.1691166013479233
1264	2	Oo1	Namibia	NAD	14	7	2016	14jul2016	Khomas	Windhoek	Klein Windhoek	Retail		Super Spar	Cigarettes	Camel	Classic	20	0	39.7	1.985000014305115	14.78269958496094	2.685571670532227	.1342785805463791
353	2	O14	Zimbabwe	USD	23	6	2016	23jun2016	Harare	Harare	Kuwadzana Phase 3	Street Vendor		Redacted		Everest	Menthol	20	0	2	.1000000014901161	1	2	.1000000014901161
775	2	O33	Eswatini	SZL	24	6	2016	24jun2016	Hhohho	Mbabane	Mbabane Central Business District	Retail		Pick N Pay	Cigarettes	Dunhill	Refined Blend White	20	0	38	1.899999976158142	14.78269958496094	2.570572376251221	.1285286247730255
1250	2	Oo1	Namibia	NAD	12	7	2016	12jul2016	Otjozondjupa	Okahandja	Okahandja Central Business District	Retail		Shell	Cigarettes	Winston	Menthol	20	0	33	1.649999976158142	14.78269958496094	2.232339143753052	.1116169542074203
632	2	16	South Africa	ZAR	7	7	2016	07jul2016	Gauteng	Johannesburg	Katlehong	Retail		Woza Woza Tuck Shop	Cigarettes	Marlboro	Red Menthol	20	0	38	1.899999976158142	14.78269958496094	2.570572376251221	.1285286247730255
595	2	O35	Zimbabwe	USD	5	7	2016	05jul2016	Harare	Harare	Borrowdale	Retail		Bon Marche	Cigarettes	Pacific	Breeze	20	0	1	.0500000007450581	1	1	.0500000007450581
775	2	O33	Eswatini	SZL	24	6	2016	24jun2016	Hhohho	Mbabane	Mbabane Central Business District	Retail		Pick N Pay	Cigarettes	Pall Mall	Red	20	0	25.5	1.274999976158142	14.78269958496094	1.724989414215088	.0862494707107544
775	2	O33	Eswatini	SZL	24	6	2016	24jun2016	Hhohho	Mbabane	Mbabane Central Business District	Retail		Pick N Pay	Cigarettes	Marlboro	Gold	20	0	36.4	1.820000052452087	14.78269958496094	2.462337732315063	.1231168881058693
766	2	O33	Eswatini	SZL	29	6	2016	29jun2016	Manzini	Manzini	Manzini Central Business District	Street Vendor		Redacted	Cigarettes	Dunhill	Courtleigh Blend	1	0	3	3	14.78269958496094	.2029399275779724	.2029399275779724
935	2	20	South Africa	ZAR	17	6	2016	17jun2016	Eastern Cape	Queenstown	Queenstown	Street Vendor		Redacted	Cigarettes	Craven A	Menthol	1	0	2.5	2.5	14.78269958496094	.1691166013479233	.1691166013479233
140	2	37	South Africa	ZAR	23	6	2016	23jun2016	Western Cape	Cape Town	Khayelitsha	Street Vendor		Redacted	Cigarettes	Peter Stuyvesant	Filter	1	0	3	3	14.78269958496094	.2029399275779724	.2029399275779724
235	2	O17	Zimbabwe	USD	29	6	2016	29jun2016	Midlands	Gweru	Gweru Central Business District	Retail		Pick And Pay (Tm Supermarket)	Cigarettes	Pacific	Storm	20	0	1.1	.0549999997019768	1	1.100000023841858	.0549999997019768
935	2	20	South Africa	ZAR	17	6	2016	17jun2016	Eastern Cape	Queenstown	Queenstown	Street Vendor		Redacted	Cigarettes	Peter Stuyvesant	Filter	1	0	3	3	14.78269958496094	.2029399275779724	.2029399275779724
892	2	Oo9	Botswana	BWP	27	6	2016	27jun2016	Central	Palapye	N/A	Retail		Sefalana Shopper	Cigarettes	Marlboro	Red Beyond	20	0	31.45	1.572499990463257	10.90470027923584	2.884077548980713	.1442038714885712
681	2	O11	South Africa	ZAR	26	6	2016	26jun2016	North West	Mahikeng	Mahikeng Central Business District	Retail		Shoprite	Cigarettes	Camel	Activate Double Mint Red	20	0	29.99	1.499500036239624	14.78269958496094	2.028722763061523	.1014361381530762
1264	2	Oo1	Namibia	NAD	14	7	2016	14jul2016	Khomas	Windhoek	Klein Windhoek	Retail		Super Spar	Cigarettes	Chesterfield	Classic Blue	20	0	30.25	1.512500047683716	14.78269958496094	2.046310901641846	.1023155450820923
1224	2	Oo1	Namibia	NAD	24	6	2016	24jun2016	Khomas	Windhoek	Klein Windhoek	Retail		Ok Supermark	Cigarettes	Benson & Hedges	Smooth Blue	20	0	28.95	1.447499990463257	14.78269958496094	1.958370327949524	.0979185178875923
1245	2	Oo1	Namibia	NAD	8	7	2016	08jul2016	Khomas	Windhoek	Northen Industrial	Retail		Windhoek Cash And Carry	Cigarettes	Rothmans	London Red	200	0	325.7	1.628499984741211	14.78269958496094	22.03251075744629	.1101625561714172		Price List For Is On Win001R3111 (Sorry For The Untidiness, I Had To Write Fast To Catch Up).
937	2	20	South Africa	ZAR	17	6	2016	17jun2016	Eastern Cape	Queenstown	Queenstown	Street Vendor		Redacted	Cigarettes	Peter Stuyvesant	Filter	1	0	3	3	14.78269958496094	.2029399275779724	.2029399275779724
586	2	30	Zimbabwe	USD	22	6	2016	22jun2016	Harare	Harare	Mt Pleasant	Retail		Zuva		Everest	Menthol	20	0	1.5	.0750000029802322	1	1.5	.0750000029802322		Full Display In Har030R0708
173	2	O47	Mauritius	MUR	14	6	2016	14jun2016	RivièRe Noire	Flic En Flac	N/A	Retail		Nenuphar Alimentation	Cigarettes	Pall Mall	Blue	20	0	130	6.5	35.44300079345703	3.667860984802246	.1833930462598801
235	2	O17	Zimbabwe	USD	29	6	2016	29jun2016	Midlands	Gweru	Gweru Central Business District	Retail		Pick And Pay (Tm Supermarket)	Cigarettes	Remington	Gold American Blend	20	0	1	.0500000007450581	1	1	.0500000007450581
939	2	20	South Africa	ZAR	17	6	2016	17jun2016	Eastern Cape	Queenstown	Queenstown	Street Vendor		Redacted	Cigarettes	Rothmans	Royal King Size	1	0	2.5	2.5	14.78269958496094	.1691166013479233	.1691166013479233
774	2	O33	Eswatini	SZL	24	6	2016	24jun2016	Hhohho	Mbabane	Mbabane Central Business District	Retail		Smile Supermarket	Cigarettes	Peter Stuyvesant	Blue	20	0	36	1.799999952316284	14.78269958496094	2.435279130935669	.1217639595270157
742	2	O33	Eswatini	SZL	20	6	2016	20jun2016	Manzini	Malkerns	Malkerns	Retail		Saverite Supermarket	Cigarettes	Marlboro	Beyond	20	0	39.95	1.997499942779541	14.78269958496094	2.702483415603638	.1351241767406464
774	2	O33	Eswatini	SZL	24	6	2016	24jun2016	Hhohho	Mbabane	Mbabane Central Business District	Retail		Smile Supermarket	Cigarettes	Peter Stuyvesant	Blue	10	0	20	2	14.78269958496094	1.352932810783386	.1352932751178741
514	2	O14	Zimbabwe	USD	17	6	2016	17jun2016	Harare	Harare	Kuwadzana	Street Vendor		Redacted	Cigarettes	Pacific	Storm Toasted	20	0	1	.0500000007450581	1	1	.0500000007450581
1235	2	Oo1	Namibia	NAD	1	7	2016	01jul2016	Khomas	Windhoek	Kleine Kuppe	Retail		Spar Tops (Liquor Shop)	Cigarettes	Chesterfield	Panther Line Cool Taste Green	20	0	25.4	1.269999980926514	14.78269958496094	1.718224763870239	.0859112367033958
596	2	O35	Zimbabwe	USD	5	7	2016	05jul2016	Harare	Harare	Ballantyne	Retail		Ram Petroleum		Everest	Menthol	20	0	1.8	.0900000035762787	1	1.799999952316284	.0899999961256981
1238	2	Oo1	Namibia	NAD	1	7	2016	01jul2016	Khomas	Windhoek	Kleine Kuppe	Retail		Checkers	Cigarettes	Camel	Activate	20	0	27.99	1.399500012397766	14.78269958496094	1.893429517745972	.0946714729070663
685	2	O11	South Africa	ZAR	28	6	2016	28jun2016	North West	Mahikeng	Mafikeng Mall	Retail		Checkers	Cigarettes	Vogue	La Cigarettre	20	0	37.99	1.899500012397766	14.78269958496094	2.56989598274231	.1284947991371155
1025	2	O24	South Africa	ZAR	20	6	2016	20jun2016	Limpopo	Thohoyandou	Miluwani	Retail		Spar	Cigarettes	Craven A	Menthol	20	0	35	1.75	14.78269958496094	2.367632389068604	.1183816194534302
685	2	O11	South Africa	ZAR	28	6	2016	28jun2016	North West	Mahikeng	Mafikeng Mall	Retail		Checkers	Cigarettes	Chesterfield	Red	20	0	29.99	1.499500036239624	14.78269958496094	2.028722763061523	.1014361381530762
942	2	20	South Africa	ZAR	17	6	2016	17jun2016	Eastern Cape	Queenstown	Queenstown	Street Vendor		Redacted	Cigarettes	Dunhill	Courtleigh Blend	1	0	2.5	2.5	14.78269958496094	.1691166013479233	.1691166013479233
913	2	20	South Africa	ZAR	22	6	2016	22jun2016	Eastern Cape	Queenstown	Queenstown	Retail		Protea Superspar	Cigarettes	Camel	One	20	0	37.5	1.875	14.78269958496094	2.536749124526978	.1268374621868134
235	2	O17	Zimbabwe	USD	29	6	2016	29jun2016	Midlands	Gweru	Gweru Central Business District	Retail		Pick And Pay (Tm Supermarket)	Cigarettes	Dunhill	Switch Black	20	0	2	.1000000014901161	1	2	.1000000014901161
235	2	O17	Zimbabwe	USD	29	6	2016	29jun2016	Midlands	Gweru	Gweru Central Business District	Retail		Pick And Pay (Tm Supermarket)	Cigarettes	Pacific	Breeze	20	0	1.1	.0549999997019768	1	1.100000023841858	.0549999997019768
1229	2	Oo1	Namibia	NAD	26	6	2016	26jun2016	Khomas	Windhoek	Kleine Kuppe	Retail		Pick 'N Pay	Cigarettes	Chesterfield	Classic Red	20	0	31.99	1.599499940872192	14.78269958496094	2.164016008377075	.108200803399086
688	2	O11	South Africa	ZAR	29	6	2016	29jun2016	North West	Mahikeng	Mmabatho	Retail		Ok Foods	Cigarettes	Marlboro	Gold Beyond	20	0	26.99	1.349499940872192	14.78269958496094	1.825782895088196	.091289147734642
1274	2	38	Namibia	NAD	21	6	2016	21jun2016	Khomas	Windhoek	Pioneerspark	Retail		Ok Foods (Baines)	Cigarettes	Winston	Blue	20	0	25.99	1.299499988555908	14.78269958496094	1.75813627243042	.0879068151116371
680	2	O11	South Africa	ZAR	25	6	2016	25jun2016	North West	Mahikeng	Mahikeng Central Business District	Retail		Freeway Fish And Chips	Cigarettes	Peter Stuyvesant		10	0	20	2	14.78269958496094	1.352932810783386	.1352932751178741
1010	2	Oo7	South Africa	ZAR	12	7	2016	12jul2016	Gauteng	Soweto	Jabulani	Retail		Shoprite	Cigarettes	Dunhill	White	20	0	37.99	1.899500012397766	14.78269958496094	2.56989598274231	.1284947991371155
637	2	O13	South Africa	ZAR	4	7	2016	04jul2016	Gauteng	Johannesburg	Clearwater	Retail		Jj Cale	Cigarettes	Glamour	Pinks	20	0	39.2	1.960000038146973	14.78269958496094	2.651748418807983	.1325874179601669
943	2	20	South Africa	ZAR	17	6	2016	17jun2016	Eastern Cape	Queenstown	Queenstown	Street Vendor		Redacted	Cigarettes	Rothmans	King Size	1	0	3	3	14.78269958496094	.2029399275779724	.2029399275779724
161	2	Oo7	South Africa	ZAR	28	6	2016	28jun2016	Limpopo	Dendron	Dendron	Retail		Pits Liquour	Cigarettes	Kent	White	20	0	35	1.75	14.78269958496094	2.367632389068604	.1183816194534302
376	2	O14	Zimbabwe	USD	24	6	2016	24jun2016	Harare	Harare	Dzivarasekwa	Street Vendor		Redacted	Cigarettes	Pacific	Storm Toasted	20	0	1	.0500000007450581	1	1	.0500000007450581
1152	2	O4O	Zimbabwe	USD	28	6	2016	28jun2016	Matabeleland North	Victoria Falls	Chinotimba Township	Retail		Smarties Spazza	Cigarettes	Madison	Toasted	1	0	.1	.1000000014901161	1	.1000000014901161	.1000000014901161
1245	2	Oo1	Namibia	NAD	8	7	2016	08jul2016	Khomas	Windhoek	Northen Industrial	Retail		Windhoek Cash And Carry	Cigarettes	Chesterfield	Classic Blue	200	0	275.2	1.376000046730042	14.78269958496094	18.61635589599609	.0930817797780037		Price List For Is On Win001R3111 (Sorry For The Untidiness, I Had To Write Fast To Catch Up).
968	2	20	South Africa	ZAR	22	6	2016	22jun2016	Eastern Cape	Queenstown	Queenstown	Street Vendor		Redacted	Cigarettes	Peter Stuyvesant	Filter	1	0	2.5	2.5	14.78269958496094	.1691166013479233	.1691166013479233
1230	2	Oo1	Namibia	NAD	29	6	2016	29jun2016	Khomas	Windhoek	Ludwigsdorf	Retail		Ludwigsdorf Bottle Store	Cigarettes	Camel	White	20	0	29.9	1.495000004768372	14.78269958496094	2.022634506225586	.1011317223310471
1246	2	Oo1	Namibia	NAD	12	7	2016	12jul2016	Otjozondjupa	Gross Barmen	Gross Barmen	Retail		Gross Barmen Hot Water Springs Tuck Shop	Cigarettes	Marlboro	Gold Ks	20	0	48	2.400000095367432	14.78269958496094	3.247038841247559	.1623519361019135
742	2	O33	Eswatini	SZL	20	6	2016	20jun2016	Manzini	Malkerns	Malkerns	Retail		Saverite Supermarket	Cigarettes	Dunhill	King Size	20	0	42.99	2.149499893188477	14.78269958496094	2.908129215240479	.1454064548015594
1238	2	Oo1	Namibia	NAD	1	7	2016	01jul2016	Khomas	Windhoek	Kleine Kuppe	Retail		Checkers	Cigarettes	Peter Stuyvesant	Blue Switch	20	0	34.99	1.749500036239624	14.78269958496094	2.366955995559692	.1183478012681007
335	2	O14	Zimbabwe	USD	23	6	2016	23jun2016	Harare	Harare	Kuwadzana Phase 3	Street Vendor		Redacted		Everest	Menthol	20	0	2	.1000000014901161	1	2	.1000000014901161
188	2	Oo7	South Africa	ZAR	17	6	2016	17jun2016	Limpopo	Giyani	Town	Retail		Shoprite	Cigarettes	Benson & Hedges	Fresh Menthol	20	0	24.99	1.249500036239624	14.78269958496094	1.690489649772644	.0845244824886322
175	2	20	South Africa	ZAR	25	6	2016	25jun2016	Eastern Cape	Fort Beaufort	Fort Beaufort	Retail		Welcome Kakasi Trading Cc	Cigarettes	Peter Stuyvesant	Filter	10	0	20	2	14.78269958496094	1.352932810783386	.1352932751178741
1246	2	Oo1	Namibia	NAD	12	7	2016	12jul2016	Otjozondjupa	Gross Barmen	Gross Barmen	Retail		Gross Barmen Hot Water Springs Tuck Shop	Cigarettes	Peter Stuyvesant	Blue	20	0	44	2.200000047683716	14.78269958496094	2.976452350616455	.148822620511055
1255	2	Oo1	Namibia	NAD	12	7	2016	12jul2016	Otjozondjupa	Okahandja	Okahandja Central Business District	Retail		Woermann & Brock	Cigarettes	Winston	Slide Red	20	0	24.95	1.247499942779541	14.78269958496094	1.687783718109131	.0843891873955727
636	2	O13	South Africa	ZAR	30	6	2016	30jun2016	Gauteng	Johannesburg	Wilropark	Retail		Spar	Cigarettes	Dunhill	Switch Black	20	0	39.8	1.990000009536743	14.78269958496094	2.692336320877075	.1346168220043182
685	2	O11	South Africa	ZAR	28	6	2016	28jun2016	North West	Mahikeng	Mafikeng Mall	Retail		Checkers	Cigarettes	Marlboro	King Size	20	0	37.99	1.899500012397766	14.78269958496094	2.56989598274231	.1284947991371155
947	2	20	South Africa	ZAR	22	6	2016	22jun2016	Eastern Cape	Queenstown	Queenstown	Street Vendor		Redacted		Sevilles	King Size	1	0	1	1	14.78269958496094	.0676466450095177	.0676466450095177
636	2	O13	South Africa	ZAR	30	6	2016	30jun2016	Gauteng	Johannesburg	Wilropark	Retail		Spar	Cigarettes	Rothmans		20	0	37.15	1.857499957084656	14.78269958496094	2.513072729110718	.1256536394357681
206	2	O23	South Africa	ZAR	5	7	2016	05jul2016	Limpopo	Giyani	Bendstore	Retail		Pick N Pay	Cigarettes	Kent	Menthol	20	0	33	1.649999976158142	14.78269958496094	2.232339143753052	.1116169542074203
1235	2	Oo1	Namibia	NAD	1	7	2016	01jul2016	Khomas	Windhoek	Kleine Kuppe	Retail		Spar Tops (Liquor Shop)	Cigarettes	Winston	Slide Red	20	0	24.2	1.210000038146973	14.78269958496094	1.637048721313477	.0818524360656738
1246	2	Oo1	Namibia	NAD	12	7	2016	12jul2016	Otjozondjupa	Gross Barmen	Gross Barmen	Retail		Gross Barmen Hot Water Springs Tuck Shop	Cigarettes	Dunhill	King Size	20	0	49	2.450000047683716	14.78269958496094	3.314685583114624	.165734276175499
236	2	O17	Zimbabwe	USD	29	6	2016	29jun2016	Midlands	Gweru	Gweru Central Business District	Retail		Choppies Supermarket	Cigarettes	Dunhill	Signature Blend Blue	20	0	2	.1000000014901161	1	2	.1000000014901161
236	2	O17	Zimbabwe	USD	29	6	2016	29jun2016	Midlands	Gweru	Gweru Central Business District	Retail		Choppies Supermarket		Everest	Menthol	10	0	.85	.0850000008940697	1	.8500000238418579	.0850000008940697
766	2	O33	Eswatini	SZL	29	6	2016	29jun2016	Manzini	Manzini	Manzini Central Business District	Street Vendor		Redacted	Cigarettes	Chesterfield	Red	1	0	2.5	2.5	14.78269958496094	.1691166013479233	.1691166013479233
866	2	O24	South Africa	ZAR	6	7	2016	06jul2016	Limpopo	Musina	Musina Centre	Retail		Spar	Cigarettes	Pall Mall	Click On	20	0	23.5	1.174999952316284	14.78269958496094	1.589696049690247	.0794848054647446
853	2	43	Lesotho	LSL	1	7	2016	01jul2016	Highlands	Mokhotlong	Mokhotlong	Street Vendor		Redacted	Cigarettes	Dunhill	Red Courtleigh Blend	1	0	3	3	14.78269958496094	.2029399275779724	.2029399275779724
690	2	O11	South Africa	ZAR	1	7	2016	01jul2016	North West	Mahikeng	Riviera Park	Retail		Discount Super Market		Paul Revere	Filter	20	0	36	1.799999952316284	14.78269958496094	2.435279130935669	.1217639595270157
1248	2	Oo1	Namibia	NAD	12	7	2016	12jul2016	Otjozondjupa	Okahandja	Okahandja Central Business District	Retail		Shoprite	Cigarettes	Chesterfield	Classic Blue	20	0	30.29	1.514500021934509	14.78269958496094	2.049016714096069	.1024508327245712
1248	2	Oo1	Namibia	NAD	12	7	2016	12jul2016	Otjozondjupa	Okahandja	Okahandja Central Business District	Retail		Shoprite	Cigarettes	Aspen	Blue	20	0	19.39	.9695000052452087	14.78269958496094	1.311668395996094	.0655834227800369
636	2	O13	South Africa	ZAR	30	6	2016	30jun2016	Gauteng	Johannesburg	Wilropark	Retail		Spar	Cigarettes	Peter Stuyvesant	Blue Evolve	20	0	27	1.350000023841858	14.78269958496094	1.826459407806396	.0913229733705521
1279	2	38	Namibia	NAD	13	7	2016	13jul2016	Khomas	Windhoek	Academia	Retail		Checkers	Cigarettes	Chesterfield	Red	20	0	30.29	1.514500021934509	14.78269958496094	2.049016714096069	.1024508327245712
897	2	Oo9	Botswana	BWP	14	7	2016	14jul2016	Central	Palapye	N/A	Retail		Choppies Minimarket	Cigarettes	Vogue	Luxury Slims	20	0	39.45	1.972499966621399	10.90470027923584	3.617706060409546	.1808853000402451
688	2	O11	South Africa	ZAR	29	6	2016	29jun2016	North West	Mahikeng	Mmabatho	Retail		Ok Foods	Cigarettes	Dunhill	Switch Black	20	0	39.99	1.999500036239624	14.78269958496094	2.705189228057861	.1352594643831253
743	2	O33	Eswatini	SZL	20	6	2016	20jun2016	Manzini	Malkerns	Malkerns	Retail		Shoprite	Cigarettes	Chesterfield	Classic Blue	20	0	29.99	1.499500036239624	14.78269958496094	2.028722763061523	.1014361381530762
236	2	O17	Zimbabwe	USD	29	6	2016	29jun2016	Midlands	Gweru	Gweru Central Business District	Retail		Choppies Supermarket		Newbury	Filter	20	0	1.75	.0874999985098839	1	1.75	.0874999985098839
639	2	O13	South Africa	ZAR	5	7	2016	05jul2016	Gauteng	Johannesburg	Florida	Retail		Shoprite	Cigarettes	Camel	Blue	20	0	37.99	1.899500012397766	14.78269958496094	2.56989598274231	.1284947991371155
1080	2	O28	Namibia	NAD	13	7	2016	13jul2016	Oshikoto	Tsumeb	Town	Street Vendor		Redacted	Cigarettes	Dunhill	King Size	1	0	3.5	3.5	14.78269958496094	.2367632538080215	.2367632538080215
784	2	43	Lesotho	LSL	15	6	2016	15jun2016	Highlands	Mokhotlong	Mapholaneng	Retail		Shop_1	Cigarettes	Peter Stuyvesant	Red	1	0	2.5	2.5	14.78269958496094	.1691166013479233	.1691166013479233
891	2	Oo9	Botswana	BWP	27	6	2016	27jun2016	Central	Palapye	N/A	Retail		Bamangwato Spar	Cigarettes	Dunhill	Blue	20	0	40.95	2.047499895095825	10.90470027923584	3.755261421203613	.1877630650997162
370	2	O14	Zimbabwe	USD	15	6	2016	15jun2016	Harare	Harare	Kuwadzana	Street Vendor		Redacted		Everest	Menthol	20	0	2	.1000000014901161	1	2	.1000000014901161
237	2	O17	Zimbabwe	USD	29	6	2016	29jun2016	Midlands	Gweru	Gweru Central Business District	Retail		Spar		Branson	Imperial	20	0	.8	.0399999991059303	1	.800000011920929	.0399999991059303
1058	2	34	South Africa	ZAR	4	6	2016	04jun2016	Limpopo	Thohoyandou	Thohoyandou	Retail		Spar	Cigarettes	Voyager	Red	20	0	17.5	.875	14.78269958496094	1.183816194534302	.0591908097267151
960	2	20	South Africa	ZAR	22	6	2016	22jun2016	Eastern Cape	Queenstown	Queenstown	Street Vendor		Redacted	Cigarettes	Peter Stuyvesant	Filter	1	0	3	3	14.78269958496094	.2029399275779724	.2029399275779724
237	2	O17	Zimbabwe	USD	29	6	2016	29jun2016	Midlands	Gweru	Gweru Central Business District	Retail		Spar		Everest	Menthol	20	0	1.5	.0750000029802322	1	1.5	.0750000029802322
900	2	O47	Mauritius	MUR	15	6	2016	15jun2016	Plaines Wilhems	Quatre Bornes	N/A	Retail		London Way	Cigarettes	Matinee		20	0	145	7.25	35.44300079345703	4.091075897216797	.2045537978410721
1280	2	38	Namibia	NAD	13	7	2016	13jul2016	Khomas	Windhoek	Academia	Retail		Academia Bottle Store	Cigarettes	Winston	Blue	20	0	26	1.299999952316284	14.78269958496094	1.758812665939331	.0879406332969666
526	2	O14	Zimbabwe	USD	18	6	2016	18jun2016	Harare	Harare	Kuwadzana	Street Vendor		Redacted	Cigarettes	Pacific	Storm Toasted	20	0	1	.0500000007450581	1	1	.0500000007450581
401	2	O14	Zimbabwe	USD	26	6	2016	26jun2016	Harare	Harare	Dzivarasekwa	Street Vendor		Redacted	Cigarettes	Pacific	Storm Toasted	20	0	1	.0500000007450581	1	1	.0500000007450581
164	2	O33	Eswatini	SZL	26	6	2016	26jun2016	Hhohho	Ezulwini Valley	Ezulwini Valley	Retail		Shoprite	Cigarettes	Craven A	Menthol	10	0	18	1.799999952316284	14.78269958496094	1.217639565467834	.1217639595270157
234	2	31	South Africa	ZAR	25	6	2016	25jun2016	Limpopo	Giyani	Giyani Town	Retail		Mopani Spar	Cigarettes	Benson & Hedges	Freshmen	20	0	26.99	1.349499940872192	14.78269958496094	1.825782895088196	.091289147734642
967	2	20	South Africa	ZAR	22	6	2016	22jun2016	Eastern Cape	Queenstown	Queenstown	Street Vendor		Redacted	Cigarettes	Peter Stuyvesant	Filter	1	0	3	3	14.78269958496094	.2029399275779724	.2029399275779724
968	2	20	South Africa	ZAR	22	6	2016	22jun2016	Eastern Cape	Queenstown	Queenstown	Street Vendor		Redacted		Sevilles	King Size	1	0	1	1	14.78269958496094	.0676466450095177	.0676466450095177
1285	2	38	Namibia	NAD	15	7	2016	15jul2016	Khomas	Windhoek	Klein Windhoek	Retail		Maerua Mall Kiosk	Cigarettes	Craven A	Menthol	20	0	38	1.899999976158142	14.78269958496094	2.570572376251221	.1285286247730255
1208	2	20	South Africa	ZAR	20	6	2016	20jun2016	Eastern Cape	Whittlesea	Ekuphumleni	Retail		Masizakhe Store	Cigarettes	Peter Stuyvesant	Red Evolve 20	1	0	2	2	14.78269958496094	.1352932900190353	.1352932900190353
1248	2	Oo1	Namibia	NAD	12	7	2016	12jul2016	Otjozondjupa	Okahandja	Okahandja Central Business District	Retail		Shoprite	Cigarettes	Dunhill	King Size	20	0	37.99	1.899500012397766	14.78269958496094	2.56989598274231	.1284947991371155
685	2	O11	South Africa	ZAR	28	6	2016	28jun2016	North West	Mahikeng	Mafikeng Mall	Retail		Checkers	Cigarettes	Kent		20	0	34.99	1.749500036239624	14.78269958496094	2.366955995559692	.1183478012681007
971	2	20	South Africa	ZAR	22	6	2016	22jun2016	Eastern Cape	Queenstown	Queenstown	Street Vendor		Redacted	Cigarettes	Peter Stuyvesant	Filter	1	0	3	3	14.78269958496094	.2029399275779724	.2029399275779724
278	2	O14	Zimbabwe	USD	21	6	2016	21jun2016	Harare	Harare	Kuwadzana Phase 3	Street Vendor		Redacted	Cigarettes	Pacific	Breeze Menthol	20	0	1.5	.0750000029802322	1	1.5	.0750000029802322
677	2	O11	South Africa	ZAR	24	6	2016	24jun2016	North West	Mahikeng	Choppies Value Centre	Retail		Spar		Embassy	Lights	20	0	35	1.75	14.78269958496094	2.367632389068604	.1183816194534302
776	2	O33	Eswatini	SZL	24	6	2016	24jun2016	Hhohho	Mbabane	Mbabane Central Business District	Retail		Spar	Cigarettes	Chesterfield	Cool Taste	20	0	23.5	1.174999952316284	14.78269958496094	1.589696049690247	.0794848054647446
913	2	20	South Africa	ZAR	22	6	2016	22jun2016	Eastern Cape	Queenstown	Queenstown	Retail		Protea Superspar	Cigarettes	Kent	Menthol	20	0	37	1.850000023841858	14.78269958496094	2.502925872802734	.1251462996006012
1010	2	Oo7	South Africa	ZAR	12	7	2016	12jul2016	Gauteng	Soweto	Jabulani	Retail		Shoprite	Cigarettes	Peter Stuyvesant	Blue Evolve	20	0	26.99	1.349499940872192	14.78269958496094	1.825782895088196	.091289147734642
891	2	Oo9	Botswana	BWP	27	6	2016	27jun2016	Central	Palapye	N/A	Retail		Bamangwato Spar	Cigarettes	Dunhill	Fine Cut Menthol	20	0	44.95	2.247499942779541	10.90470027923584	4.12207555770874	.2061037719249725
1227	2	Oo1	Namibia	NAD	26	6	2016	26jun2016	Khomas	Windhoek	Olympia	Retail		Engen	Cigarettes	Dunhill	Courtleigh Blend	20	0	45.95	2.297499895095825	14.78269958496094	3.108363151550293	.1554181575775146
586	2	30	Zimbabwe	USD	22	6	2016	22jun2016	Harare	Harare	Mt Pleasant	Retail		Zuva	Cigarettes	Pacific	Breeze Menthol	10	0	.6	.0599999986588955	1	.6000000238418579	.0600000023841858		Full Display In Har030R0708
1234	2	Oo1	Namibia	NAD	1	7	2016	01jul2016	Khomas	Windhoek	Kleine Kuppe	Retail		Pick 'N Pay Liquor	Cigarettes	Vogue	Luxury Slim	20	0	39.99	1.999500036239624	14.78269958496094	2.705189228057861	.1352594643831253
890	2	38	Namibia	NAD	5	7	2016	05jul2016	Oshana	Oshakati	Town	Retail		Woerman (Etango)	Cigarettes	Peter Stuyvesant	Menthol	20	0	35.99	1.799499988555908	14.78269958496094	2.434602737426758	.1217301338911057
1255	2	Oo1	Namibia	NAD	12	7	2016	12jul2016	Otjozondjupa	Okahandja	Okahandja Central Business District	Retail		Woermann & Brock	Cigarettes	Pall Mall	Menthol	20	0	24.65	1.232499957084656	14.78269958496094	1.667489767074585	.083374485373497
636	2	O13	South Africa	ZAR	30	6	2016	30jun2016	Gauteng	Johannesburg	Wilropark	Retail		Spar	Cigarettes	Pall Mall	Menthol	20	0	23.5	1.174999952316284	14.78269958496094	1.589696049690247	.0794848054647446
690	2	O11	South Africa	ZAR	1	7	2016	01jul2016	North West	Mahikeng	Riviera Park	Retail		Discount Super Market	Cigarettes	Kent	Silver	20	0	36	1.799999952316284	14.78269958496094	2.435279130935669	.1217639595270157
1249	2	Oo1	Namibia	NAD	12	7	2016	12jul2016	Otjozondjupa	Okahandja	Okahandja Central Business District	Retail		Engen	Cigarettes	Vogue	Luxury Slim	20	0	49.05	2.452500104904175	14.78269958496094	3.318067789077759	.1659033894538879
1219	2	Oo1	Namibia	NAD	21	6	2016	21jun2016	Khomas	Windhoek	Windhoek Central Business District	Retail		Checkers Liquor Store	Cigarettes	Kent	Special White	20	0	37.99	1.899500012397766	14.78269958496094	2.56989598274231	.1284947991371155
237	2	O17	Zimbabwe	USD	29	6	2016	29jun2016	Midlands	Gweru	Gweru Central Business District	Retail		Spar	Cigarettes	Pacific	Storm	20	0	1.1	.0549999997019768	1	1.100000023841858	.0549999997019768
812	2	43	Lesotho	LSL	6	7	2016	06jul2016	Highlands	Mokhotlong	Mokhotlong	Retail		Shop_18	Cigarettes	Peter Stuyvesant	Red	1	0	2.5	2.5	14.78269958496094	.1691166013479233	.1691166013479233
688	2	O11	South Africa	ZAR	29	6	2016	29jun2016	North West	Mahikeng	Mmabatho	Retail		Ok Foods	Cigarettes	Chesterfield	Soft Taste	20	0	25.49	1.274500012397766	14.78269958496094	1.724312901496887	.0862156450748444
499	2	O14	Zimbabwe	USD	17	6	2016	17jun2016	Harare	Harare	Kuwadzana	Street Vendor		Redacted	Cigarettes	Madison	Toasted	20	0	2	.1000000014901161	1	2	.1000000014901161
582	2	30	Zimbabwe	USD	13	6	2016	13jun2016	Harare	Harare	Borrowdale	Retail		Food Lovers Market	Cigarettes	Madison	Toasted	30	0	2.25	.0750000029802322	1	2.25	.0750000029802322
867	2	O24	South Africa	ZAR	6	7	2016	06jul2016	Limpopo	Musina	Musina Centre	Retail		Shoprite	Cigarettes	Dunhill	Fine Cut Black	20	0	41.49	2.07450008392334	14.78269958496094	2.80665922164917	.140332967042923
1003	2	Oo7	South Africa	ZAR	11	7	2016	11jul2016	Gauteng	Soweto	Dobsonville	Retail		Usave Liquor Store	Cigarettes	Rothmans	Blue	20	0	34.99	1.749500036239624	14.78269958496094	2.366955995559692	.1183478012681007
500	2	O14	Zimbabwe	USD	17	6	2016	17jun2016	Harare	Harare	Kuwadzana	Street Vendor		Redacted	Cigarettes	Madison	Toasted	20	0	2	.1000000014901161	1	2	.1000000014901161
681	2	O11	South Africa	ZAR	26	6	2016	26jun2016	North West	Mahikeng	Mahikeng Central Business District	Retail		Shoprite	Cigarettes	Winston	Blue	20	0	25.99	1.299499988555908	14.78269958496094	1.75813627243042	.0879068151116371
1261	2	Oo1	Namibia	NAD	12	7	2016	12jul2016	Otjozondjupa	Okahandja	Okahandja Central Business District	Retail		Okahandja Liquorland	Cigarettes	Benson & Hedges	Special Red	20	0	28.95	1.447499990463257	14.78269958496094	1.958370327949524	.0979185178875923		Price List Is On Win001R4703
1011	2	Oo7	South Africa	ZAR	12	7	2016	12jul2016	Gauteng	Soweto	Jabulani	Retail		Game	Cigarettes	Peter Stuyvesant	Red Switch	20	0	29.5	1.475000023841858	14.78269958496094	1.995576024055481	.099778801202774
688	2	O11	South Africa	ZAR	29	6	2016	29jun2016	North West	Mahikeng	Mmabatho	Retail		Ok Foods	Cigarettes	Craven A	Menthol	10	0	19.99	1.998999953269958	14.78269958496094	1.352256417274475	.1352256387472153
688	2	O11	South Africa	ZAR	29	6	2016	29jun2016	North West	Mahikeng	Mmabatho	Retail		Ok Foods		Liggett Ducat (L.D.)	Red	20	0	22	1.100000023841858	14.78269958496094	1.488226175308228	.0744113102555275
779	2	O33	Eswatini	SZL	27	6	2016	27jun2016	Hhohho	Mbabane	Mbabane Central Business District	Retail		Saverite Supermarket	Cigarettes	Peter Stuyvesant	Blue	10	0	21.95	2.194999933242798	14.78269958496094	1.484843850135803	.1484843790531158
776	2	O33	Eswatini	SZL	24	6	2016	24jun2016	Hhohho	Mbabane	Mbabane Central Business District	Retail		Spar	Cigarettes	Craven A	Menthol	20	0	35	1.75	14.78269958496094	2.367632389068604	.1183816194534302
884	2	O33	Eswatini	SZL	30	6	2016	30jun2016	Manzini	Matsapha	Matsapha	Retail		N/A	Cigarettes	Kent		20	0	46	2.299999952316284	14.78269958496094	3.111745595932007	.1555872857570648
1248	2	Oo1	Namibia	NAD	12	7	2016	12jul2016	Otjozondjupa	Okahandja	Okahandja Central Business District	Retail		Shoprite	Cigarettes	Chesterfield	Classic Red	20	0	30.29	1.514500021934509	14.78269958496094	2.049016714096069	.1024508327245712
1285	2	38	Namibia	NAD	15	7	2016	15jul2016	Khomas	Windhoek	Klein Windhoek	Retail		Maerua Mall Kiosk	Cigarettes	Peter Stuyvesant	Filter	20	0	38	1.899999976158142	14.78269958496094	2.570572376251221	.1285286247730255
755	2	O33	Eswatini	SZL	29	6	2016	29jun2016	Manzini	Manzini	Manzini Central Business District	Retail		Liquor Town Bottle Store	Cigarettes	Forum	Menthol	20	0	30	1.5	14.78269958496094	2.029399394989014	.1014699712395668
236	2	O17	Zimbabwe	USD	29	6	2016	29jun2016	Midlands	Gweru	Gweru Central Business District	Retail		Choppies Supermarket		Everest	Menthol	20	0	1.5	.0750000029802322	1	1.5	.0750000029802322
598	2	O35	Zimbabwe	USD	15	7	2016	15jul2016	Harare	Harare	Chisipite	Retail		Bon Marche	Cigarettes	Remington	Gold Special Menthol	20	0	1.25	.0625	1	1.25	.0625
688	2	O11	South Africa	ZAR	29	6	2016	29jun2016	North West	Mahikeng	Mmabatho	Retail		Ok Foods	Cigarettes	Camel	One	20	0	36.99	1.849499940872192	14.78269958496094	2.502249240875244	.12511245906353
1028	2	O24	South Africa	ZAR	30	6	2016	30jun2016	Limpopo	Thohoyandou	Venda Plaza	Retail		Shoprite	Cigarettes	Craven A	Menthol	20	0	37.99	1.899500012397766	14.78269958496094	2.56989598274231	.1284947991371155
192	2	Oo7	South Africa	ZAR	17	6	2016	17jun2016	Limpopo	Giyani	Section A	Retail		Cheapside Bazaar	Cigarettes	Dunhill	Courtleigh Blend	1	0	3.5	3.5	14.78269958496094	.2367632538080215	.2367632538080215
1248	2	Oo1	Namibia	NAD	12	7	2016	12jul2016	Otjozondjupa	Okahandja	Okahandja Central Business District	Retail		Shoprite	Cigarettes	Pall Mall	Menthol	20	0	24.39	1.219499945640564	14.78269958496094	1.649901628494263	.0824950784444809
176	2	20	South Africa	ZAR	25	6	2016	25jun2016	Eastern Cape	Fort Beaufort	Fort Beaufort	Retail		Fort Beaufort Supermarket	Cigarettes	Peter Stuyvesant	Blue Switch Mint Menthol	20	0	30	1.5	14.78269958496094	2.029399394989014	.1014699712395668
867	2	O24	South Africa	ZAR	6	7	2016	06jul2016	Limpopo	Musina	Musina Centre	Retail		Shoprite		Boxer	Blue	20	0	19.99	.9994999766349792	14.78269958496094	1.352256417274475	.0676128193736076
1248	2	Oo1	Namibia	NAD	12	7	2016	12jul2016	Otjozondjupa	Okahandja	Okahandja Central Business District	Retail		Shoprite	Cigarettes	Camel	White	20	0	27.99	1.399500012397766	14.78269958496094	1.893429517745972	.0946714729070663
636	2	O13	South Africa	ZAR	30	6	2016	30jun2016	Gauteng	Johannesburg	Wilropark	Retail		Spar	Cigarettes	Royals	Blue	20	0	36.5	1.825000047683716	14.78269958496094	2.469102382659912	.1234551221132278
636	2	O13	South Africa	ZAR	30	6	2016	30jun2016	Gauteng	Johannesburg	Wilropark	Retail		Spar	Cigarettes	Glamour	Pinks	20	0	36	1.799999952316284	14.78269958496094	2.435279130935669	.1217639595270157
189	2	Oo7	South Africa	ZAR	17	6	2016	17jun2016	Limpopo	Giyani	Town	Retail		Boxer	Cigarettes	Dunhill	Fine Cut Black	20	0	41.5	2.075000047683716	14.78269958496094	2.807335615158081	.1403667777776718
985	2	20	South Africa	ZAR	5	7	2016	05jul2016	Eastern Cape	Queenstown	Queenstown	Street Vendor		Redacted	Cigarettes	Dunhill	Courtleigh Blend	1	0	3	3	14.78269958496094	.2029399275779724	.2029399275779724
586	2	30	Zimbabwe	USD	22	6	2016	22jun2016	Harare	Harare	Mt Pleasant	Retail		Zuva		Everest	Menthol	10	0	1	.1000000014901161	1	1	.1000000014901161		Full Display In Har030R0708
243	2	5	Zimbabwe	USD	15	7	2016	15jul2016	Harare	Harare	Emerald Hill	Retail		Bonjour	Cigarettes	Mega	Menthol	20	0	1	.0500000007450581	1	1	.0500000007450581
986	2	20	South Africa	ZAR	5	7	2016	05jul2016	Eastern Cape	Queenstown	Queenstown	Street Vendor		Redacted		Sevilles	King Size	1	0	1	1	14.78269958496094	.0676466450095177	.0676466450095177
324	2	O14	Zimbabwe	USD	22	6	2016	22jun2016	Harare	Harare	Kuwadzana Phase 3	Street Vendor		Redacted	Cigarettes	Pacific	Toasted	20	0	1	.0500000007450581	1	1	.0500000007450581
602	2	O35	Zimbabwe	USD	5	7	2016	05jul2016	Harare	Harare	Helensvale	Street Vendor		Redacted	Cigarettes	Pacific	Storm	20	0	1	.0500000007450581	1	1	.0500000007450581
837	2	43	Lesotho	LSL	9	7	2016	09jul2016	Highlands	Mokhotlong	Mokhotlong	Retail		Shop_30	Cigarettes	Dunhill	Switch	20	0	39	1.950000047683716	14.78269958496094	2.638219118118286	.1319109499454498
163	2	O33	Eswatini	SZL	23	6	2016	23jun2016	Hhohho	Ezulwini Valley	Ezulwini Valley	Retail		Pick N Pay	Cigarettes	Dunhill	Courtleigh Blend	20	0	38	1.899999976158142	14.78269958496094	2.570572376251221	.1285286247730255
989	2	20	South Africa	ZAR	5	7	2016	05jul2016	Eastern Cape	Queenstown	Queenstown	Street Vendor		Redacted		Sevilles	King Size	1	0	1	1	14.78269958496094	.0676466450095177	.0676466450095177
990	2	20	South Africa	ZAR	5	7	2016	05jul2016	Eastern Cape	Queenstown	Queenstown	Street Vendor		Redacted	Cigarettes	Peter Stuyvesant	Filter	1	0	2	2	14.78269958496094	.1352932900190353	.1352932900190353
1274	2	38	Namibia	NAD	21	6	2016	21jun2016	Khomas	Windhoek	Pioneerspark	Retail		Ok Foods (Baines)	Cigarettes	Winston	Menthol	20	0	25.99	1.299499988555908	14.78269958496094	1.75813627243042	.0879068151116371
688	2	O11	South Africa	ZAR	29	6	2016	29jun2016	North West	Mahikeng	Mmabatho	Retail		Ok Foods	Cigarettes	Pall Mall	Blue	20	0	25	1.25	14.78269958496094	1.691166043281555	.0845583006739616
1237	2	Oo1	Namibia	NAD	1	7	2016	01jul2016	Khomas	Windhoek	Kleine Kuppe	Retail		Super Spar	Cigarettes	Aspen	Blue	20	0	19.8	.9900000095367432	14.78269958496094	1.339403510093689	.0669701769948006
1249	2	Oo1	Namibia	NAD	12	7	2016	12jul2016	Otjozondjupa	Okahandja	Okahandja Central Business District	Retail		Engen	Cigarettes	Kent	White	20	0	49.05	2.452500104904175	14.78269958496094	3.318067789077759	.1659033894538879
790	2	43	Lesotho	LSL	15	6	2016	15jun2016	Highlands	Mokhotlong	Mapholaneng	Retail		Blue Sky	Cigarettes	Dunhill	Red Courtleigh Blend	200	0	350	1.75	14.78269958496094	23.67632484436035	.1183816269040108
1029	2	O24	South Africa	ZAR	4	7	2016	04jul2016	Limpopo	Thohoyandou	Tshilamba	Retail		Shoprite	Cigarettes	Peter Stuyvesant	Blue	20	0	34.99	1.749500036239624	14.78269958496094	2.366955995559692	.1183478012681007
1242	2	Oo1	Namibia	NAD	6	7	2016	06jul2016	Khomas	Windhoek	Northen Industrial	Retail		Metro Cash 'N Carry	Cigarettes	Vogue	Luxury Slim	200	0	334.99	1.674950003623962	14.78269958496094	22.66094970703125	.1133047491312027
745	2	O33	Eswatini	SZL	20	6	2016	20jun2016	Manzini	Malkerns	Malkerns	Retail		Welcome Supermarket	Cigarettes	Peter Stuyvesant	Blue	20	0	37	1.850000023841858	14.78269958496094	2.502925872802734	.1251462996006012
993	2	20	South Africa	ZAR	15	7	2016	15jul2016	Eastern Cape	Queenstown	Queenstown	Street Vendor		Redacted	Cigarettes	Peter Stuyvesant	Filter	1	0	3	3	14.78269958496094	.2029399275779724	.2029399275779724
994	2	O35	Zimbabwe	USD	15	7	2016	15jul2016	Harare	Harare	Ruwa	Retail		Ms Supermarket	Cigarettes	Pacific	Storm	20	0	1	.0500000007450581	1	1	.0500000007450581
637	2	O13	South Africa	ZAR	4	7	2016	04jul2016	Gauteng	Johannesburg	Clearwater	Retail		Jj Cale	Cigarettes	Benson & Hedges	Red	20	0	25	1.25	14.78269958496094	1.691166043281555	.0845583006739616
688	2	O11	South Africa	ZAR	29	6	2016	29jun2016	North West	Mahikeng	Mmabatho	Retail		Ok Foods		Paul Revere	Filter	20	0	37.99	1.899500012397766	14.78269958496094	2.56989598274231	.1284947991371155
900	2	O47	Mauritius	MUR	15	6	2016	15jun2016	Plaines Wilhems	Quatre Bornes	N/A	Retail		London Way	Cigarettes	Aspen	Filter	20	0	105	5.25	35.44300079345703	2.96250319480896	.1481251567602158
705	2	O11	South Africa	ZAR	20	6	2016	20jun2016	North West	Mahikeng	Mahikeng Central Business District	Street Vendor		Redacted	Cigarettes	Savannah	Rich Virginia Blend	1	0	1	1	14.78269958496094	.0676466450095177	.0676466450095177
1013	2	Oo7	South Africa	ZAR	15	7	2016	15jul2016	Gauteng	Soweto	Snake Park	Retail		David Spaza Shop	Cigarettes	Rg	Blue	20	0	10	.5	14.78269958496094	.6764664053916931	.0338233187794685
430	2	O14	Zimbabwe	USD	27	6	2016	27jun2016	Harare	Harare	Dzivarasekwa	Street Vendor		Redacted		Everest	Menthol	20	0	1.5	.0750000029802322	1	1.5	.0750000029802322
870	2	O24	South Africa	ZAR	6	7	2016	06jul2016	Limpopo	Musina	Musina Centre	Street Vendor		Redacted	Cigarettes	Peter Stuyvesant	Filter	1	0	3	3	14.78269958496094	.2029399275779724	.2029399275779724
885	2	38	Namibia	NAD	4	7	2016	04jul2016	Oshana	Ongwediva	Town	Retail		Woerman (Maroela)	Cigarettes	Chesterfield	Red	20	0	21.99	1.099499940872192	14.78269958496094	1.487549662590027	.0743774846196175
991	2	20	South Africa	ZAR	5	7	2016	05jul2016	Eastern Cape	Queenstown	Queenstown	Street Vendor		Redacted		Sevilles	King Size	1	0	1	1	14.78269958496094	.0676466450095177	.0676466450095177
169	2	O47	Mauritius	MUR	14	6	2016	14jun2016	RivièRe Noire	Flic En Flac	N/A	Retail		Pasadena Spar	Cigarettes	Dunhill	Blue	20	0	165	8.25	35.44300079345703	4.655362129211426	.2327681034803391
1230	2	Oo1	Namibia	NAD	29	6	2016	29jun2016	Khomas	Windhoek	Ludwigsdorf	Retail		Ludwigsdorf Bottle Store	Cigarettes	Winston	Slide Red	20	0	29.5	1.475000023841858	14.78269958496094	1.995576024055481	.099778801202774
157	2	Oo7	South Africa	ZAR	27	6	2016	27jun2016	Limpopo	Dendron	Dendron	Retail		Mogwadi General	Cigarettes	Pall Mall	Red	20	0	25	1.25	14.78269958496094	1.691166043281555	.0845583006739616
235	2	O17	Zimbabwe	USD	29	6	2016	29jun2016	Midlands	Gweru	Gweru Central Business District	Retail		Pick And Pay (Tm Supermarket)	Cigarettes	Dunhill	Switch Grey	20	0	2	.1000000014901161	1	2	.1000000014901161
1236	2	Oo1	Namibia	NAD	1	7	2016	01jul2016	Khomas	Windhoek	Academia	Retail		Sweets From Heaven	Cigarettes	Camel	Blue	20	0	48.25	2.412499904632568	14.78269958496094	3.26395058631897	.1631975322961807
161	2	Oo7	South Africa	ZAR	28	6	2016	28jun2016	Limpopo	Dendron	Dendron	Retail		Pits Liquour	Cigarettes	Peter Stuyvesant	Filter	20	0	35	1.75	14.78269958496094	2.367632389068604	.1183816194534302
209	2	O23	South Africa	ZAR	12	7	2016	12jul2016	Limpopo	Giyani	Bendstore	Street Vendor		Redacted	Cigarettes	Dunhill	Courtleigh Blend	20	0	50	2.5	14.78269958496094	3.38233208656311	.1691166013479233
1003	2	Oo7	South Africa	ZAR	11	7	2016	11jul2016	Gauteng	Soweto	Dobsonville	Retail		Usave Liquor Store	Cigarettes	Benson & Hedges	Switch	20	0	24.99	1.249500036239624	14.78269958496094	1.690489649772644	.0845244824886322
587	2	30	Zimbabwe	USD	25	6	2016	25jun2016	Harare	Harare	Arundel	Retail		Pick N Pay	Cigarettes	Mega	Red Toasted	20	0	.85	.0425000004470348	1	.8500000238418579	.0425000004470348
1221	2	Oo1	Namibia	NAD	21	6	2016	21jun2016	Khomas	Windhoek	Windhoek Central Business District	Retail		Shoprite	Cigarettes	Chesterfield	Panther Line Cool Taste	20	0	26.69	1.334499955177307	14.78269958496094	1.80548894405365	.0902744457125664
238	2	5	Zimbabwe	USD	15	7	2016	15jul2016	Harare	Harare	Arundel	Retail		Pic N Pay	Cigarettes	Dunhill	Blue	20	0	2	.1000000014901161	1	2	.1000000014901161
1003	2	Oo7	South Africa	ZAR	11	7	2016	11jul2016	Gauteng	Soweto	Dobsonville	Retail		Usave Liquor Store	Cigarettes	Peter Stuyvesant	Menthol Boost	20	0	37.99	1.899500012397766	14.78269958496094	2.56989598274231	.1284947991371155
886	2	38	Namibia	NAD	4	7	2016	04jul2016	Oshana	Ongwediva	Town	Retail		Pick N Pay (Oshana Mall)	Cigarettes	Marlboro	Red Beyond	20	0	33.99	1.69949996471405	14.78269958496094	2.299309492111206	.1149654760956764
312	2	O14	Zimbabwe	USD	22	6	2016	22jun2016	Harare	Harare	Kuwadzana Phase 3	Street Vendor		Redacted		Everest	Menthol	20	0	2	.1000000014901161	1	2	.1000000014901161
1003	2	Oo7	South Africa	ZAR	11	7	2016	11jul2016	Gauteng	Soweto	Dobsonville	Retail		Usave Liquor Store	Cigarettes	Peter Stuyvesant	Mint Rush	20	0	37.99	1.899500012397766	14.78269958496094	2.56989598274231	.1284947991371155
675	2	O11	South Africa	ZAR	17	6	2016	17jun2016	North West	Mahikeng	Golf View	Retail		Food Zone	Cigarettes	Camel	Activate Purple	20	0	29.9	1.495000004768372	14.78269958496094	2.022634506225586	.1011317223310471		Foreign Owned
125	2	O47	Mauritius	MUR	17	6	2016	17jun2016	RivièRe Noire	Black River	La Preneuse	Retail		Engen La Preneuse	Cigarettes	Pall Mall	Blue	20	0	130	6.5	35.44300079345703	3.667860984802246	.1833930462598801
494	2	O14	Zimbabwe	USD	15	6	2016	15jun2016	Harare	Harare	Kuwadzana	Street Vendor		Redacted		Everest	Menthol	20	0	2	.1000000014901161	1	2	.1000000014901161
1280	2	38	Namibia	NAD	13	7	2016	13jul2016	Khomas	Windhoek	Academia	Retail		Academia Bottle Store	Cigarettes	Dunhill	Signature Blend	20	0	42	2.099999904632568	14.78269958496094	2.841159105300903	.1420579552650452
1003	2	Oo7	South Africa	ZAR	11	7	2016	11jul2016	Gauteng	Soweto	Dobsonville	Retail		Usave Liquor Store	Cigarettes	Consulate	Cork Tipped Virginia	20	0	37.99	1.899500012397766	14.78269958496094	2.56989598274231	.1284947991371155
1280	2	38	Namibia	NAD	13	7	2016	13jul2016	Khomas	Windhoek	Academia	Retail		Academia Bottle Store	Cigarettes	Craven A	Menthol	20	0	39	1.950000047683716	14.78269958496094	2.638219118118286	.1319109499454498
1221	2	Oo1	Namibia	NAD	21	6	2016	21jun2016	Khomas	Windhoek	Windhoek Central Business District	Retail		Shoprite	Cigarettes	Dunhill	Switch	20	0	37.99	1.899500012397766	14.78269958496094	2.56989598274231	.1284947991371155
150	2	Oo8	South Africa	ZAR	16	6	2016	16jun2016	Gauteng	Carletonville	Khutsong Tswana Section	Retail		Alibaba	Cigarettes	Dunhill	Switch	20	0	40	2	14.78269958496094	2.705865621566772	.1352932751178741
147	2	Oo8	South Africa	ZAR	16	6	2016	16jun2016	Gauteng	Carletonville	Khutsong Extension 001	Retail		Choppies	Cigarettes	Craven A	1 Menthol	20	0	39.95	1.997499942779541	14.78269958496094	2.702483415603638	.1351241767406464
1003	2	Oo7	South Africa	ZAR	11	7	2016	11jul2016	Gauteng	Soweto	Dobsonville	Retail		Usave Liquor Store	Cigarettes	Peter Stuyvesant		20	0	34.99	1.749500036239624	14.78269958496094	2.366955995559692	.1183478012681007
639	2	O13	South Africa	ZAR	5	7	2016	05jul2016	Gauteng	Johannesburg	Florida	Retail		Shoprite	Cigarettes	Chesterfield	Red	20	0	29.49	1.474499940872192	14.78269958496094	1.99489951133728	.099744975566864
890	2	38	Namibia	NAD	5	7	2016	05jul2016	Oshana	Oshakati	Town	Retail		Woerman (Etango)	Cigarettes	Pall Mall	Blue	20	0	24.99	1.249500036239624	14.78269958496094	1.690489649772644	.0845244824886322
1003	2	Oo7	South Africa	ZAR	11	7	2016	11jul2016	Gauteng	Soweto	Dobsonville	Retail		Usave Liquor Store	Cigarettes	Marlboro	Silver	20	0	37.99	1.899500012397766	14.78269958496094	2.56989598274231	.1284947991371155
688	2	O11	South Africa	ZAR	29	6	2016	29jun2016	North West	Mahikeng	Mmabatho	Retail		Ok Foods	Cigarettes	Vogue	La Cigarettre	20	0	39.99	1.999500036239624	14.78269958496094	2.705189228057861	.1352594643831253
1003	2	Oo7	South Africa	ZAR	11	7	2016	11jul2016	Gauteng	Soweto	Dobsonville	Retail		Usave Liquor Store	Cigarettes	Peter Stuyvesant	Blue Switch	20	0	34.99	1.749500036239624	14.78269958496094	2.366955995559692	.1183478012681007
1003	2	Oo7	South Africa	ZAR	11	7	2016	11jul2016	Gauteng	Soweto	Dobsonville	Retail		Usave Liquor Store	Cigarettes	Peter Stuyvesant	Blue Evolve	20	0	26.99	1.349499940872192	14.78269958496094	1.825782895088196	.091289147734642
770	2	O33	Eswatini	SZL	30	6	2016	30jun2016	Manzini	Matsapha	Matsapha	Retail		Spar	Cigarettes	Dunhill	Switch Silver	20	0	39	1.950000047683716	14.78269958496094	2.638219118118286	.1319109499454498
681	2	O11	South Africa	ZAR	26	6	2016	26jun2016	North West	Mahikeng	Mahikeng Central Business District	Retail		Shoprite	Cigarettes	Marlboro	Beyond	20	0	27.99	1.399500012397766	14.78269958496094	1.893429517745972	.0946714729070663
341	2	O14	Zimbabwe	USD	23	6	2016	23jun2016	Harare	Harare	Kuwadzana Phase 3	Street Vendor		Redacted	Cigarettes	Madison	Toasted	20	0	2	.1000000014901161	1	2	.1000000014901161
206	2	O23	South Africa	ZAR	5	7	2016	05jul2016	Limpopo	Giyani	Bendstore	Retail		Pick N Pay	Cigarettes	Dunhill	Menthol Refined Blend	20	0	36	1.799999952316284	14.78269958496094	2.435279130935669	.1217639595270157
226	2	O23	South Africa	ZAR	12	7	2016	12jul2016	Limpopo	Giyani	Bendstore	Street Vendor		Redacted	Cigarettes	Dunhill	Courtleigh Blend	1	0	3	3	14.78269958496094	.2029399275779724	.2029399275779724
894	2	Oo9	Botswana	BWP	14	7	2016	14jul2016	Central	Palapye	N/A	Retail		Choppies Supermarket	Cigarettes	Dunhill	Courtleigh	20	0	39.45	1.972499966621399	10.90470027923584	3.617706060409546	.1808853000402451
1003	2	Oo7	South Africa	ZAR	11	7	2016	11jul2016	Gauteng	Soweto	Dobsonville	Retail		Usave Liquor Store	Cigarettes	Dunhill	White	20	0	37.99	1.899500012397766	14.78269958496094	2.56989598274231	.1284947991371155
239	2	5	Zimbabwe	USD	15	7	2016	15jul2016	Harare	Harare	Pendenis	Retail		Zuva Garage	Cigarettes	Pacific	Storm	20	0	1.1	.0549999997019768	1	1.100000023841858	.0549999997019768
1060	2	34	South Africa	ZAR	6	6	2016	06jun2016	Limpopo	Thohoyandou	Thohoyandou	Retail		Boxer	Cigarettes	Dunhill	Fine Cut Blue	20	0	41.5	2.075000047683716	14.78269958496094	2.807335615158081	.1403667777776718
1250	2	Oo1	Namibia	NAD	12	7	2016	12jul2016	Otjozondjupa	Okahandja	Okahandja Central Business District	Retail		Shell	Cigarettes	Dunhill	Switch	20	0	52.6	2.630000114440918	14.78269958496094	3.558213472366333	.1779106706380844
637	2	O13	South Africa	ZAR	4	7	2016	04jul2016	Gauteng	Johannesburg	Clearwater	Retail		Jj Cale	Cigarettes	Camel	Silver	20	0	42.6	2.130000114440918	14.78269958496094	2.881747007369995	.1440873444080353
239	2	5	Zimbabwe	USD	15	7	2016	15jul2016	Harare	Harare	Pendenis	Retail		Zuva Garage	Cigarettes	Mega	Sky	20	0	1.1	.0549999997019768	1	1.100000023841858	.0549999997019768
1242	2	Oo1	Namibia	NAD	6	7	2016	06jul2016	Khomas	Windhoek	Northen Industrial	Retail		Metro Cash 'N Carry	Cigarettes	Pall Mall	Blue	200	0	221.99	1.109949946403503	14.78269958496094	15.01687812805176	.075084388256073
680	2	O11	South Africa	ZAR	25	6	2016	25jun2016	North West	Mahikeng	Mahikeng Central Business District	Retail		Freeway Fish And Chips	Cigarettes	Camel	Classic	20	0	44	2.200000047683716	14.78269958496094	2.976452350616455	.148822620511055		Soft Pack
1249	2	Oo1	Namibia	NAD	12	7	2016	12jul2016	Otjozondjupa	Okahandja	Okahandja Central Business District	Retail		Engen	Cigarettes	Aspen	King Size	20	0	27.05	1.352499961853027	14.78269958496094	1.829841732978821	.091492086648941
630	2	16	South Africa	ZAR	6	7	2016	06jul2016	Gauteng	Johannesburg	Katlehong	Retail		Discount Tuck Shop	Cigarettes	Craven A	Menthol	20	0	40	2	14.78269958496094	2.705865621566772	.1352932751178741
1263	2	Oo1	Namibia	NAD	14	7	2016	14jul2016	Khomas	Windhoek	Klein Windhoek	Retail		Spar Tops	Cigarettes	Aspen	Light Blue	20	0	20.4	1.019999980926514	14.78269958496094	1.37999153137207	.0689995735883713
637	2	O13	South Africa	ZAR	4	7	2016	04jul2016	Gauteng	Johannesburg	Clearwater	Retail		Jj Cale	Cigarettes	Camel		20	0	29.9	1.495000004768372	14.78269958496094	2.022634506225586	.1011317223310471
1012	2	Oo7	South Africa	ZAR	12	7	2016	12jul2016	Gauteng	Soweto	Dobsonville	Retail		Caltex Garage	Cigarettes	Marlboro	Gold Beyond	20	0	41	2.049999952316284	14.78269958496094	2.773512363433838	.1386756151914597
992	2	20	South Africa	ZAR	15	7	2016	15jul2016	Eastern Cape	Queenstown	Queenstown	Street Vendor		Redacted	Cigarettes	Peter Stuyvesant	Filter	1	0	3	3	14.78269958496094	.2029399275779724	.2029399275779724
1274	2	38	Namibia	NAD	21	6	2016	21jun2016	Khomas	Windhoek	Pioneerspark	Retail		Ok Foods (Baines)	Cigarettes	Benson & Hedges	Switch	20	0	31.49	1.57449996471405	14.78269958496094	2.130192756652832	.1065096408128738
469	2	O14	Zimbabwe	USD	15	6	2016	15jun2016	Harare	Harare	Kuwadzana	Street Vendor		Redacted	Cigarettes	Madison	Toasted	20	0	2	.1000000014901161	1	2	.1000000014901161
582	2	30	Zimbabwe	USD	13	6	2016	13jun2016	Harare	Harare	Borrowdale	Retail		Food Lovers Market	Cigarettes	Pacific	Mist	20	0	1.25	.0625	1	1.25	.0625
209	2	O23	South Africa	ZAR	12	7	2016	12jul2016	Limpopo	Giyani	Bendstore	Street Vendor		Redacted	Cigarettes	Peter Stuyvesant		30	0	75	2.5	14.78269958496094	5.073498249053955	.1691166013479233
239	2	5	Zimbabwe	USD	15	7	2016	15jul2016	Harare	Harare	Pendenis	Retail		Zuva Garage	Cigarettes	Madison	Toasted	20	0	1.5	.0750000029802322	1	1.5	.0750000029802322
1230	2	Oo1	Namibia	NAD	29	6	2016	29jun2016	Khomas	Windhoek	Ludwigsdorf	Retail		Ludwigsdorf Bottle Store	Cigarettes	Vogue	Luxury Slim	20	0	40.5	2.025000095367432	14.78269958496094	2.739689111709595	.1369844526052475
688	2	O11	South Africa	ZAR	29	6	2016	29jun2016	North West	Mahikeng	Mmabatho	Retail		Ok Foods	Cigarettes	Chesterfield	Cool Taste	20	0	25.49	1.274500012397766	14.78269958496094	1.724312901496887	.0862156450748444
239	2	5	Zimbabwe	USD	15	7	2016	15jul2016	Harare	Harare	Pendenis	Retail		Zuva Garage	Cigarettes	Mega	Menthol	20	0	1.1	.0549999997019768	1	1.100000023841858	.0549999997019768
638	2	O13	South Africa	ZAR	5	7	2016	05jul2016	Gauteng	Johannesburg	Horison	Retail		Checkers	Cigarettes	Marlboro	Gold Beyond	20	0	28.99	1.44949996471405	14.78269958496094	1.961076140403748	.0980538055300713
637	2	O13	South Africa	ZAR	4	7	2016	04jul2016	Gauteng	Johannesburg	Clearwater	Retail		Jj Cale	Cigarettes	Kent	White	20	0	39.5	1.975000023841858	14.78269958496094	2.672042369842529	.133602112531662
201	2	O23	South Africa	ZAR	5	7	2016	05jul2016	Limpopo	Giyani	Bendstore	Retail		Pick N Pay	Cigarettes	Craven A	Menthol	20	0	36	1.799999952316284	14.78269958496094	2.435279130935669	.1217639595270157
1280	2	38	Namibia	NAD	13	7	2016	13jul2016	Khomas	Windhoek	Academia	Retail		Academia Bottle Store	Cigarettes	Dunhill	Courtleigh Blend	20	0	42	2.099999904632568	14.78269958496094	2.841159105300903	.1420579552650452
237	2	O17	Zimbabwe	USD	29	6	2016	29jun2016	Midlands	Gweru	Gweru Central Business District	Retail		Spar	Cigarettes	Kingsgate		20	0	1.5	.0750000029802322	1	1.5	.0750000029802322
1273	2	38	Namibia	NAD	21	6	2016	21jun2016	Khomas	Windhoek	Rocky Crest	Retail		Rocky Crest Bottle Store	Cigarettes	Camel	Blue	20	0	39	1.950000047683716	14.78269958496094	2.638219118118286	.1319109499454498
1003	2	Oo7	South Africa	ZAR	11	7	2016	11jul2016	Gauteng	Soweto	Dobsonville	Retail		Usave Liquor Store	Cigarettes	Dunhill	Fine Cutmenthol	20	0	37.99	1.899500012397766	14.78269958496094	2.56989598274231	.1284947991371155
751	2	O33	Eswatini	SZL	26	6	2016	26jun2016	Manzini	Malkerns	Malkerns	Retail		Malandela'S Farm House Restaurant	Cigarettes	Dunhill	Courtleigh Blend	20	0	39	1.950000047683716	14.78269958496094	2.638219118118286	.1319109499454498
745	2	O33	Eswatini	SZL	20	6	2016	20jun2016	Manzini	Malkerns	Malkerns	Retail		Welcome Supermarket	Cigarettes	Dunhill	King Size	20	0	39	1.950000047683716	14.78269958496094	2.638219118118286	.1319109499454498
202	2	O23	South Africa	ZAR	5	7	2016	05jul2016	Limpopo	Giyani	Bendstore	Retail		Ok Grocer	Cigarettes	Kent	Silver	20	0	37.99	1.899500012397766	14.78269958496094	2.56989598274231	.1284947991371155
164	2	O33	Eswatini	SZL	26	6	2016	26jun2016	Hhohho	Ezulwini Valley	Ezulwini Valley	Retail		Shoprite	Cigarettes	Peter Stuyvesant	Blue	10	0	18	1.799999952316284	14.78269958496094	1.217639565467834	.1217639595270157
1271	2	38	Namibia	NAD	21	6	2016	21jun2016	Khomas	Windhoek	Town	Retail		Kaffee Bar	Cigarettes	Peter Stuyvesant	Blue	20	0	35.6	1.779999971389771	14.78269958496094	2.408220529556274	.1204110234975815
637	2	O13	South Africa	ZAR	4	7	2016	04jul2016	Gauteng	Johannesburg	Clearwater	Retail		Jj Cale	Cigarettes	Dunhill	Blue	20	0	47	2.349999904632568	14.78269958496094	3.179392099380493	.1589696109294891
1236	2	Oo1	Namibia	NAD	1	7	2016	01jul2016	Khomas	Windhoek	Academia	Retail		Sweets From Heaven	Cigarettes	Camel	Blue Switch	20	0	37.5	1.875	14.78269958496094	2.536749124526978	.1268374621868134
1060	2	34	South Africa	ZAR	6	6	2016	06jun2016	Limpopo	Thohoyandou	Thohoyandou	Retail		Boxer	Cigarettes	Chesterfield	Cool Taste	20	0	25.5	1.274999976158142	14.78269958496094	1.724989414215088	.0862494707107544
1003	2	Oo7	South Africa	ZAR	11	7	2016	11jul2016	Gauteng	Soweto	Dobsonville	Retail		Usave Liquor Store	Cigarettes	Craven A	1 Menthol	20	0	35.99	1.799499988555908	14.78269958496094	2.434602737426758	.1217301338911057
712	2	O11	South Africa	ZAR	21	6	2016	21jun2016	North West	Mahikeng	Mahikeng Central Business District	Street Vendor		Redacted	Cigarettes	Marlboro	Beyond	20	0	33	1.649999976158142	14.78269958496094	2.232339143753052	.1116169542074203		Foreign Owned
1008	2	Oo7	South Africa	ZAR	12	7	2016	12jul2016	Gauteng	Soweto	Dobsonville	Retail			Cigarettes	Peter Stuyvesant	Filter	20	0	35	1.75	14.78269958496094	2.367632389068604	.1183816194534302
1003	2	Oo7	South Africa	ZAR	11	7	2016	11jul2016	Gauteng	Soweto	Dobsonville	Retail		Usave Liquor Store	Cigarettes	Vogue	Bleue	20	0	37.99	1.899500012397766	14.78269958496094	2.56989598274231	.1284947991371155
296	2	O14	Zimbabwe	USD	22	6	2016	22jun2016	Harare	Harare	Kuwadzana Phase 3	Street Vendor		Redacted	Cigarettes	Pacific	Toasted	20	0	1	.0500000007450581	1	1	.0500000007450581
687	2	O11	South Africa	ZAR	29	6	2016	29jun2016	North West	Mahikeng	Crossing Mall (Mmabatho)	Retail		Pick N Pay	Cigarettes	Dunhill	Silver Switch	20	0	38	1.899999976158142	14.78269958496094	2.570572376251221	.1285286247730255
688	2	O11	South Africa	ZAR	29	6	2016	29jun2016	North West	Mahikeng	Mmabatho	Retail		Ok Foods	Cigarettes	Pall Mall	Blue	10	0	12	1.200000047683716	14.78269958496094	.8117597103118896	.0811759680509567
637	2	O13	South Africa	ZAR	4	7	2016	04jul2016	Gauteng	Johannesburg	Clearwater	Retail		Jj Cale	Cigarettes	Kent	Menthol	20	0	39.5	1.975000023841858	14.78269958496094	2.672042369842529	.133602112531662
913	2	20	South Africa	ZAR	22	6	2016	22jun2016	Eastern Cape	Queenstown	Queenstown	Retail		Protea Superspar	Cigarettes	Chesterfield	Blue	30	0	46	1.533333301544189	14.78269958496094	3.111745595932007	.1037248522043228
239	2	5	Zimbabwe	USD	15	7	2016	15jul2016	Harare	Harare	Pendenis	Retail		Zuva Garage	Cigarettes	Kingsgate	Filter	20	0	1.5	.0750000029802322	1	1.5	.0750000029802322
558	2	O29	Zimbabwe	USD	15	7	2016	15jul2016	Harare	Harare	Kamfinsa	Retail		Spar		Newbury	Filter	20	0	1.85	.0925000011920929	1	1.850000023841858	.0925000011920929
1283	2	38	Namibia	NAD	15	7	2016	15jul2016	Khomas	Windhoek	Katutura	Retail		Pick N Pay	Cigarettes	Benson & Hedges	Special Red	20	0	30.99	1.549499988555908	14.78269958496094	2.096369504928589	.1048184782266617
1251	2	Oo1	Namibia	NAD	12	7	2016	12jul2016	Otjozondjupa	Okahandja	Okahandja Central Business District	Retail		Total	Cigarettes	Kent	Menthol	20	0	47.15	2.357500076293945	14.78269958496094	3.189539194107056	.1594769656658173
1003	2	Oo7	South Africa	ZAR	11	7	2016	11jul2016	Gauteng	Soweto	Dobsonville	Retail		Usave Liquor Store	Cigarettes	Winston	Blue	20	0	25.99	1.299499988555908	14.78269958496094	1.75813627243042	.0879068151116371
1283	2	38	Namibia	NAD	15	7	2016	15jul2016	Khomas	Windhoek	Katutura	Retail		Pick N Pay	Cigarettes	Winston	Red	20	0	24.99	1.249500036239624	14.78269958496094	1.690489649772644	.0845244824886322
688	2	O11	South Africa	ZAR	29	6	2016	29jun2016	North West	Mahikeng	Mmabatho	Retail		Ok Foods	Cigarettes	Camel	Activate Freshness	20	0	29.9	1.495000004768372	14.78269958496094	2.022634506225586	.1011317223310471
1249	2	Oo1	Namibia	NAD	12	7	2016	12jul2016	Otjozondjupa	Okahandja	Okahandja Central Business District	Retail		Engen	Cigarettes	Chesterfield	Classic Red	20	0	38.55	1.927500009536743	14.78269958496094	2.607778072357178	.1303889006376266
1003	2	Oo7	South Africa	ZAR	11	7	2016	11jul2016	Gauteng	Soweto	Dobsonville	Retail		Usave Liquor Store	Cigarettes	Camel	Classic	20	0	41.49	2.07450008392334	14.78269958496094	2.80665922164917	.140332967042923
637	2	O13	South Africa	ZAR	4	7	2016	04jul2016	Gauteng	Johannesburg	Clearwater	Retail		Jj Cale	Cigarettes	Peter Stuyvesant	Blue	10	0	19.8	1.980000019073486	14.78269958496094	1.339403510093689	.1339403539896011
1003	2	Oo7	South Africa	ZAR	11	7	2016	11jul2016	Gauteng	Soweto	Dobsonville	Retail		Usave Liquor Store	Cigarettes	Camel		20	0	29.89	1.494500041007996	14.78269958496094	2.021958112716675	.1010979041457176
1121	2	O4O	Zimbabwe	USD	16	6	2016	16jun2016	Matabeleland North	Victoria Falls	Victoria Falls Central Business District	Retail		Ok Supermarket	Cigarettes	Kingsgate	Filter	20	0	1.5	.0750000029802322	1	1.5	.0750000029802322
1263	2	Oo1	Namibia	NAD	14	7	2016	14jul2016	Khomas	Windhoek	Klein Windhoek	Retail		Spar Tops	Cigarettes	Winston	Slide Menthol	20	0	23.8	1.190000057220459	14.78269958496094	1.609990119934082	.0804995074868202
175	2	20	South Africa	ZAR	25	6	2016	25jun2016	Eastern Cape	Fort Beaufort	Fort Beaufort	Retail		Welcome Kakasi Trading Cc	Cigarettes	Craven A	Menthol	10	0	20	2	14.78269958496094	1.352932810783386	.1352932751178741
912	2	20	South Africa	ZAR	22	6	2016	22jun2016	Eastern Cape	Queenstown	Queenstown	Retail			Cigarettes	Craven A	Menthol	1	0	3	3	14.78269958496094	.2029399275779724	.2029399275779724
867	2	O24	South Africa	ZAR	6	7	2016	06jul2016	Limpopo	Musina	Musina Centre	Retail		Shoprite	Cigarettes	Kent		20	0	34.99	1.749500036239624	14.78269958496094	2.366955995559692	.1183478012681007
928	2	20	South Africa	ZAR	17	6	2016	17jun2016	Eastern Cape	Queenstown	Queenstown	Street Vendor		Redacted		Sevilles	King Size	1	0	1	1	14.78269958496094	.0676466450095177	.0676466450095177
239	2	5	Zimbabwe	USD	15	7	2016	15jul2016	Harare	Harare	Pendenis	Retail		Zuva Garage		Newbury	Extra Mild	20	0	2	.1000000014901161	1	2	.1000000014901161
745	2	O33	Eswatini	SZL	20	6	2016	20jun2016	Manzini	Malkerns	Malkerns	Retail		Welcome Supermarket	Cigarettes	Chesterfield	Soft Taste	20	0	30	1.5	14.78269958496094	2.029399394989014	.1014699712395668
884	2	O33	Eswatini	SZL	20	6	2016	20jun2016	Manzini	Malkerns	Malkerns	Retail		N/A	Cigarettes	Dunhill	King Size	20	0	37	1.850000023841858	14.78269958496094	2.502925872802734	.1251462996006012
1283	2	38	Namibia	NAD	15	7	2016	15jul2016	Khomas	Windhoek	Katutura	Retail		Pick N Pay	Cigarettes	Camel	Blue	20	0	37.99	1.899500012397766	14.78269958496094	2.56989598274231	.1284947991371155
1003	2	Oo7	South Africa	ZAR	11	7	2016	11jul2016	Gauteng	Soweto	Dobsonville	Retail		Usave Liquor Store	Cigarettes	Chesterfield	Soft Taste	20	0	25.49	1.274500012397766	14.78269958496094	1.724312901496887	.0862156450748444
687	2	O11	South Africa	ZAR	29	6	2016	29jun2016	North West	Mahikeng	Crossing Mall (Mmabatho)	Retail		Pick N Pay	Cigarettes	Marlboro	Beyond	20	0	29	1.450000047683716	14.78269958496094	1.961752653121948	.0980876311659813
580	2	30	Zimbabwe	USD	6	6	2016	06jun2016	Harare	Harare	Ballentine	Retail		Ballentine Bottle Store	Cigarettes	Mega	Sky	20	0	1	.0500000007450581	1	1	.0500000007450581
240	2	5	Zimbabwe	USD	15	7	2016	15jul2016	Harare	Harare	Groombridge	Retail		Spar	Cigarettes	Pacific	Mist	20	0	1.3	.0649999976158142	1	1.299999952316284	.0649999976158142
637	2	O13	South Africa	ZAR	4	7	2016	04jul2016	Gauteng	Johannesburg	Clearwater	Retail		Jj Cale	Cigarettes	Dunhill	Courtleigh Blend	25	0	43	1.720000028610229	14.78269958496094	2.90880560874939	.1163522228598595
639	2	O13	South Africa	ZAR	5	7	2016	05jul2016	Gauteng	Johannesburg	Florida	Retail		Shoprite	Cigarettes	Marlboro	Silver	20	0	37.99	1.899500012397766	14.78269958496094	2.56989598274231	.1284947991371155
240	2	5	Zimbabwe	USD	15	7	2016	15jul2016	Harare	Harare	Groombridge	Retail		Spar		Berkeley	Extra Mild	20	0	1.8	.0900000035762787	1	1.799999952316284	.0899999961256981
1005	2	Oo7	South Africa	ZAR	12	7	2016	12jul2016	Gauteng	Soweto	Dobsonville	Retail		Pick N Pay Express	Cigarettes	Marlboro	Red	20	0	42.4	2.119999885559082	14.78269958496094	2.868217706680298	.1434108912944794
1117	2	O4O	Zimbabwe	USD	16	6	2016	16jun2016	Matabeleland North	Victoria Falls	Victoria Falls Rest Camp	Retail		In-Da-Belly Bar & Cafe	Cigarettes	Kingsgate	Filter	20	0	3	.1500000059604645	1	3	.1500000059604645
777	2	O33	Eswatini	SZL	27	6	2016	27jun2016	Hhohho	Mbabane	Mbabane Central Business District	Retail		Spar	Cigarettes	Pall Mall	Blue	20	0	25.99	1.299499988555908	14.78269958496094	1.75813627243042	.0879068151116371
755	2	O33	Eswatini	SZL	29	6	2016	29jun2016	Manzini	Manzini	Manzini Central Business District	Retail		Liquor Town Bottle Store		Yes		20	0	30	1.5	14.78269958496094	2.029399394989014	.1014699712395668
766	2	O33	Eswatini	SZL	29	6	2016	29jun2016	Manzini	Manzini	Manzini Central Business District	Street Vendor		Redacted	Cigarettes	Peter Stuyvesant	Filter	1	0	3	3	14.78269958496094	.2029399275779724	.2029399275779724
900	2	O47	Mauritius	MUR	15	6	2016	15jun2016	Plaines Wilhems	Quatre Bornes	N/A	Retail		London Way	Cigarettes	Dunhill	Blue	20	0	165	8.25	35.44300079345703	4.655362129211426	.2327681034803391
240	2	5	Zimbabwe	USD	15	7	2016	15jul2016	Harare	Harare	Groombridge	Retail		Spar	Cigarettes	Dunhill	Switch Silver	20	0	2	.1000000014901161	1	2	.1000000014901161
1272	2	38	Namibia	NAD	21	6	2016	21jun2016	Khomas	Windhoek	Town	Retail		Checkers	Cigarettes	Peter Stuyvesant	Blue	20	0	34.99	1.749500036239624	14.78269958496094	2.366955995559692	.1183478012681007
637	2	O13	South Africa	ZAR	4	7	2016	04jul2016	Gauteng	Johannesburg	Clearwater	Retail		Jj Cale	Cigarettes	Aspen	Filter	20	0	23.5	1.174999952316284	14.78269958496094	1.589696049690247	.0794848054647446
637	2	O13	South Africa	ZAR	4	7	2016	04jul2016	Gauteng	Johannesburg	Clearwater	Retail		Jj Cale	Cigarettes	Camel	Activate Yellow	20	0	29.9	1.495000004768372	14.78269958496094	2.022634506225586	.1011317223310471
681	2	O11	South Africa	ZAR	26	6	2016	26jun2016	North West	Mahikeng	Mahikeng Central Business District	Retail		Shoprite		Embassy	Menthol	20	0	34.99	1.749500036239624	14.78269958496094	2.366955995559692	.1183478012681007
1005	2	Oo7	South Africa	ZAR	12	7	2016	12jul2016	Gauteng	Soweto	Dobsonville	Retail		Pick N Pay Express	Cigarettes	Camel	Activate Yellow	20	0	33.1	1.654999971389771	14.78269958496094	2.2391037940979	.1119551882147789
637	2	O13	South Africa	ZAR	4	7	2016	04jul2016	Gauteng	Johannesburg	Clearwater	Retail		Jj Cale	Cigarettes	Marlboro	Red	20	0	42	2.099999904632568	14.78269958496094	2.841159105300903	.1420579552650452
1221	2	Oo1	Namibia	NAD	21	6	2016	21jun2016	Khomas	Windhoek	Windhoek Central Business District	Retail		Shoprite	Cigarettes	Winston	Slide Red	20	0	23.79	1.189499974250793	14.78269958496094	1.609313607215881	.0804656818509102
289	2	O14	Zimbabwe	USD	21	6	2016	21jun2016	Harare	Harare	Kuwadzana Phase 3	Street Vendor		Redacted	Cigarettes	Madison	Toasted	20	0	2	.1000000014901161	1	2	.1000000014901161
637	2	O13	South Africa	ZAR	4	7	2016	04jul2016	Gauteng	Johannesburg	Clearwater	Retail		Jj Cale	Cigarettes	Chesterfield	Panther Line Cool	20	0	24	1.200000047683716	14.78269958496094	1.623519420623779	.0811759680509567
208	2	O23	South Africa	ZAR	5	7	2016	05jul2016	Limpopo	Giyani	Bendstore	Retail		Boxer Supercity	Cigarettes	Atlantic	Blue Virginia Blend	20	0	20	1	14.78269958496094	1.352932810783386	.0676466375589371
1258	2	Oo1	Namibia	NAD	12	7	2016	12jul2016	Otjozondjupa	Okahandja	Okahandja Central Business District	Retail		Pick 'N Pay	Cigarettes	Marlboro	Blue Ice	20	0	39.99	1.999500036239624	14.78269958496094	2.705189228057861	.1352594643831253
155	2	Oo7	South Africa	ZAR	27	6	2016	27jun2016	Limpopo	Dendron	Dendron	Retail		7 To 7	Cigarettes	Dunhill	Courtleigh Blend	1	0	2.5	2.5	14.78269958496094	.1691166013479233	.1691166013479233
631	2	16	South Africa	ZAR	6	7	2016	06jul2016	Gauteng	Johannesburg	Katlehong	Retail		Star Supermarket	Cigarettes	Camel	Menthol Double	20	0	32.5	1.625	14.78269958496094	2.198515892028809	.1099257916212082
687	2	O11	South Africa	ZAR	29	6	2016	29jun2016	North West	Mahikeng	Crossing Mall (Mmabatho)	Retail		Pick N Pay	Cigarettes	Chesterfield	Red	30	0	44.5	1.483333349227905	14.78269958496094	3.010275602340698	.1003425195813179
636	2	O13	South Africa	ZAR	30	6	2016	30jun2016	Gauteng	Johannesburg	Wilropark	Retail		Spar	Cigarettes	Glamour	Pinks	20	0	26	1.299999952316284	14.78269958496094	1.758812665939331	.0879406332969666
1107	2	31	South Africa	ZAR	15	7	2016	15jul2016	Limpopo	Turfloop	Mankweng / Polokwane	Street Vendor		Redacted	Cigarettes	Peter Stuyvesant	Filter	1	0	2.5	2.5	14.78269958496094	.1691166013479233	.1691166013479233
1273	2	38	Namibia	NAD	21	6	2016	21jun2016	Khomas	Windhoek	Rocky Crest	Retail		Rocky Crest Bottle Store	Cigarettes	Camel		20	0	42.9	2.144999980926514	14.78269958496094	2.902040958404541	.1451020538806915
1229	2	Oo1	Namibia	NAD	26	6	2016	26jun2016	Khomas	Windhoek	Kleine Kuppe	Retail		Pick 'N Pay	Cigarettes	Kent	Special White	20	0	39.99	1.999500036239624	14.78269958496094	2.705189228057861	.1352594643831253
1005	2	Oo7	South Africa	ZAR	12	7	2016	12jul2016	Gauteng	Soweto	Dobsonville	Retail		Pick N Pay Express	Cigarettes	Rothmans		10	0	20.85	2.085000038146973	14.78269958496094	1.410432457923889	.1410432457923889
177	2	20	South Africa	ZAR	25	6	2016	25jun2016	Eastern Cape	Fort Beaufort	Fort Beaufort	Retail		Ubuntu Shop	Cigarettes	Peter Stuyvesant	Filter	20	0	35	1.75	14.78269958496094	2.367632389068604	.1183816194534302
685	2	O11	South Africa	ZAR	28	6	2016	28jun2016	North West	Mahikeng	Mafikeng Mall	Retail		Checkers	Cigarettes	Ransom	Select King Size	20	0	37.99	1.899500012397766	14.78269958496094	2.56989598274231	.1284947991371155
1218	2	Oo1	Namibia	NAD	18	6	2016	18jun2016	Khomas	Windhoek	Klein Windhoek	Retail		Checkers	Cigarettes	Camel	Activate	20	0	27.99	1.399500012397766	14.78269958496094	1.893429517745972	.0946714729070663
514	2	O14	Zimbabwe	USD	17	6	2016	17jun2016	Harare	Harare	Kuwadzana	Street Vendor		Redacted	Cigarettes	Pacific	Breeze Menthol	20	0	1	.0500000007450581	1	1	.0500000007450581
637	2	O13	South Africa	ZAR	4	7	2016	04jul2016	Gauteng	Johannesburg	Clearwater	Retail		Jj Cale		Liggett Ducat (L.D.)	Red	20	0	22	1.100000023841858	14.78269958496094	1.488226175308228	.0744113102555275
637	2	O13	South Africa	ZAR	4	7	2016	04jul2016	Gauteng	Johannesburg	Clearwater	Retail		Jj Cale	Cigarettes	Craven A	Menthol	20	0	19.5	.9750000238418579	14.78269958496094	1.319109559059143	.0659554749727249
1012	2	Oo7	South Africa	ZAR	12	7	2016	12jul2016	Gauteng	Soweto	Dobsonville	Retail		Caltex Garage	Cigarettes	Peter Stuyvesant	Blue	10	0	22	2.200000047683716	14.78269958496094	1.488226175308228	.148822620511055
866	2	O24	South Africa	ZAR	6	7	2016	06jul2016	Limpopo	Musina	Musina Centre	Retail		Spar	Cigarettes	Marlboro	Gold	20	0	40.99	2.049499988555908	14.78269958496094	2.772835969924927	.1386418044567108
329	2	O14	Zimbabwe	USD	23	6	2016	23jun2016	Harare	Harare	Kuwadzana Phase 3	Street Vendor		Redacted		Everest	Menthol	20	0	1.5	.0750000029802322	1	1.5	.0750000029802322
1027	2	O24	South Africa	ZAR	20	6	2016	20jun2016	Limpopo	Thohoyandou	Miluwani	Retail		Shoprite Liqour	Cigarettes	Chesterfield	Rich Taste	20	0	25.49	1.274500012397766	14.78269958496094	1.724312901496887	.0862156450748444
759	2	O33	Eswatini	SZL	29	6	2016	29jun2016	Manzini	Manzini	Manzini Central Business District	Retail		London Supermarket	Cigarettes	Dunhill	Signature Blend Blue	20	0	38	1.899999976158142	14.78269958496094	2.570572376251221	.1285286247730255
352	2	O14	Zimbabwe	USD	23	6	2016	23jun2016	Harare	Harare	Kuwadzana Phase 3	Street Vendor		Redacted		Everest	Menthol	20	0	2	.1000000014901161	1	2	.1000000014901161
637	2	O13	South Africa	ZAR	4	7	2016	04jul2016	Gauteng	Johannesburg	Clearwater	Retail		Jj Cale	Cigarettes	Kent	Neo	20	0	39.5	1.975000023841858	14.78269958496094	2.672042369842529	.133602112531662
1005	2	Oo7	South Africa	ZAR	12	7	2016	12jul2016	Gauteng	Soweto	Dobsonville	Retail		Pick N Pay Express	Cigarettes	Peter Stuyvesant	Double Wild	20	0	39.29	1.964499950408936	14.78269958496094	2.657836675643921	.132891833782196
207	2	O23	South Africa	ZAR	5	7	2016	05jul2016	Limpopo	Giyani	Bendstore	Retail			Cigarettes	Dunhill	Courtleigh Blend	20	0	40	2	14.78269958496094	2.705865621566772	.1352932751178741
1068	2	O28	Namibia	NAD	13	7	2016	13jul2016	Oshikoto	Tsumeb	Town	Retail		Weyand'S	Cigarettes	Peter Stuyvesant	Filter	20	0	27	1.350000023841858	14.78269958496094	1.826459407806396	.0913229733705521
1106	2	31	South Africa	ZAR	15	7	2016	15jul2016	Limpopo	Turfloop	Mankweng / Polokwane	Street Vendor		Redacted	Cigarettes	Dunhill	Courtleigh Blend	1	0	2.5	2.5	14.78269958496094	.1691166013479233	.1691166013479233
234	2	31	South Africa	ZAR	25	6	2016	25jun2016	Limpopo	Giyani	Giyani Town	Retail		Mopani Spar	Cigarettes	Rothmans	King Size	20	0	37.99	1.899500012397766	14.78269958496094	2.56989598274231	.1284947991371155
1249	2	Oo1	Namibia	NAD	12	7	2016	12jul2016	Otjozondjupa	Okahandja	Okahandja Central Business District	Retail		Engen	Cigarettes	Winston	Slide Blue	20	0	30.65	1.532500028610229	14.78269958496094	2.07336950302124	.1036684736609459
677	2	O11	South Africa	ZAR	24	6	2016	24jun2016	North West	Mahikeng	Choppies Value Centre	Retail		Spar	Cigarettes	Atlantic	Menthol	20	0	20	1	14.78269958496094	1.352932810783386	.0676466375589371
776	2	O33	Eswatini	SZL	24	6	2016	24jun2016	Hhohho	Mbabane	Mbabane Central Business District	Retail		Spar	Cigarettes	Dunhill	Courtleigh Blend	10	0	20	2	14.78269958496094	1.352932810783386	.1352932751178741
767	2	O33	Eswatini	SZL	29	6	2016	29jun2016	Manzini	Manzini	Manzini Central Business District	Street Vendor		Redacted	Cigarettes	Dunhill	Courtleigh Blend	1	0	3	3	14.78269958496094	.2029399275779724	.2029399275779724
891	2	Oo9	Botswana	BWP	27	6	2016	27jun2016	Central	Palapye	N/A	Retail		Bamangwato Spar	Cigarettes	Voyager	Gold	20	0	22.95	1.147500038146973	10.90470027923584	2.104597091674805	.1052298545837402
515	2	O14	Zimbabwe	USD	18	6	2016	18jun2016	Harare	Harare	Kuwadzana	Street Vendor		Redacted	Cigarettes	Derby	Menthol	20	0	.5	.025000000372529	1	.5	.025000000372529
770	2	O33	Eswatini	SZL	30	6	2016	30jun2016	Manzini	Matsapha	Matsapha	Retail		Spar	Cigarettes	Dunhill	Fine Cut Blue	20	0	42.99	2.149499893188477	14.78269958496094	2.908129215240479	.1454064548015594
773	2	O33	Eswatini	SZL	24	6	2016	24jun2016	Hhohho	Mbabane	Mbabane Central Business District	Retail		One Price Store	Cigarettes	Peter Stuyvesant	Filter	20	0	35.95	1.797500014305115	14.78269958496094	2.431896924972534	.1215948462486267
1249	2	Oo1	Namibia	NAD	12	7	2016	12jul2016	Otjozondjupa	Okahandja	Okahandja Central Business District	Retail		Engen	Cigarettes	Benson & Hedges	Smooth Blue	20	0	36	1.799999952316284	14.78269958496094	2.435279130935669	.1217639595270157
1249	2	Oo1	Namibia	NAD	12	7	2016	12jul2016	Otjozondjupa	Okahandja	Okahandja Central Business District	Retail		Engen	Cigarettes	Dunhill	King Size	20	0	49.05	2.452500104904175	14.78269958496094	3.318067789077759	.1659033894538879
1005	2	Oo7	South Africa	ZAR	12	7	2016	12jul2016	Gauteng	Soweto	Dobsonville	Retail		Pick N Pay Express	Cigarettes	Pall Mall	Menthol	20	0	22	1.100000023841858	14.78269958496094	1.488226175308228	.0744113102555275
866	2	O24	South Africa	ZAR	6	7	2016	06jul2016	Limpopo	Musina	Musina Centre	Retail		Spar	Cigarettes	Kent	Silver	20	0	35	1.75	14.78269958496094	2.367632389068604	.1183816194534302
1005	2	Oo7	South Africa	ZAR	12	7	2016	12jul2016	Gauteng	Soweto	Dobsonville	Retail		Pick N Pay Express	Cigarettes	Peter Stuyvesant	Blue	20	0	39.29	1.964499950408936	14.78269958496094	2.657836675643921	.132891833782196
171	2	O47	Mauritius	MUR	14	6	2016	14jun2016	RivièRe Noire	Flic En Flac	N/A	Retail		Price Chopper Self Service	Cigarettes	Benson & Hedges		20	0	165	8.25	35.44300079345703	4.655362129211426	.2327681034803391
637	2	O13	South Africa	ZAR	4	7	2016	04jul2016	Gauteng	Johannesburg	Clearwater	Retail		Jj Cale	Cigarettes	Dunhill	Fine Cut Menthol	20	0	43	2.150000095367432	14.78269958496094	2.90880560874939	.1454402804374695
657	2	O17	Zimbabwe	USD	20	6	2016	20jun2016	Midlands	Kwekwe	Kwekwe Central Business District	Retail		Tm Supermarket (Now Pnp)	Cigarettes	Kingsgate		20	0	1.5	.0750000029802322	1	1.5	.0750000029802322
1005	2	Oo7	South Africa	ZAR	12	7	2016	12jul2016	Gauteng	Soweto	Dobsonville	Retail		Pick N Pay Express	Cigarettes	Kent	White	20	0	39.29	1.964499950408936	14.78269958496094	2.657836675643921	.132891833782196
1256	2	Oo1	Namibia	NAD	12	7	2016	12jul2016	Otjozondjupa	Okahandja	Okahandja Central Business District	Retail		Spes Bona Mark	Cigarettes	Camel	Classic	20	0	44.95	2.247499942779541	14.78269958496094	3.040716648101807	.1520358324050903		Price List Is On Win001R4207
893	2	Oo9	Botswana	BWP	14	7	2016	14jul2016	Central	Palapye	N/A	Retail		Shell Service Station	Cigarettes	Dunhill	Menthol	20	0	45.75	2.287499904632568	10.90470027923584	4.195438385009766	.209771916270256
1006	2	Oo7	South Africa	ZAR	12	7	2016	12jul2016	Gauteng	Soweto	Dobsonville	Retail		Billjoy General Dealer	Cigarettes	Dunhill	Courtleigh Blend	20	0	38	1.899999976158142	14.78269958496094	2.570572376251221	.1285286247730255
1008	2	Oo7	South Africa	ZAR	12	7	2016	12jul2016	Gauteng	Soweto	Dobsonville	Retail			Cigarettes	Dunhill	Blue	20	0	38	1.899999976158142	14.78269958496094	2.570572376251221	.1285286247730255
1007	2	Oo7	South Africa	ZAR	12	7	2016	12jul2016	Gauteng	Soweto	Dobsonville	Retail			Cigarettes	Savannah	Blue	1	0	1	1	14.78269958496094	.0676466450095177	.0676466450095177
1241	2	Oo1	Namibia	NAD	6	7	2016	06jul2016	Khomas	Windhoek	Klein Windhoek	Retail		Klein Windhoek Supermarket	Cigarettes	Winston	Slide Blue	20	0	25.2	1.259999990463257	14.78269958496094	1.704695343971252	.0852347686886787
1284	2	38	Namibia	NAD	15	7	2016	15jul2016	Khomas	Windhoek	Klein Windhoek	Retail		Spar	Cigarettes	Benson & Hedges	Smooth Blue	20	0	29.05	1.452499985694885	14.78269958496094	1.965134978294373	.0982567518949509
1005	2	Oo7	South Africa	ZAR	12	7	2016	12jul2016	Gauteng	Soweto	Dobsonville	Retail		Pick N Pay Express	Cigarettes	Pall Mall	Red	20	0	22	1.100000023841858	14.78269958496094	1.488226175308228	.0744113102555275
1007	2	Oo7	South Africa	ZAR	12	7	2016	12jul2016	Gauteng	Soweto	Dobsonville	Retail			Cigarettes	Dunhill	Courtleigh Blend	1	0	3	3	14.78269958496094	.2029399275779724	.2029399275779724
896	2	Oo9	Botswana	BWP	14	7	2016	14jul2016	Central	Palapye	N/A	Retail		Engen Service Station	Cigarettes	Dunhill	Red Courtleigh Blend	20	0	50	2.5	10.90470027923584	4.585178852081299	.2292589396238327		Petrol Station
1008	2	Oo7	South Africa	ZAR	12	7	2016	12jul2016	Gauteng	Soweto	Dobsonville	Retail			Cigarettes	Consulate	Cork Tipped Virginia	20	0	38	1.899999976158142	14.78269958496094	2.570572376251221	.1285286247730255
1068	2	O28	Namibia	NAD	13	7	2016	13jul2016	Oshikoto	Tsumeb	Town	Retail		Weyand'S	Cigarettes	Pall Mall	Red	20	0	27	1.350000023841858	14.78269958496094	1.826459407806396	.0913229733705521
507	2	O14	Zimbabwe	USD	17	6	2016	17jun2016	Harare	Harare	Kuwadzana	Street Vendor		Redacted		Everest	Menthol	20	0	1.5	.0750000029802322	1	1.5	.0750000029802322
1167	2	O4O	Zimbabwe	USD	29	6	2016	29jun2016	Matabeleland North	Victoria Falls	Mkhosana Township	Retail		Jack'S Tuck Shop		Everest	Menthol	1	0	.1	.1000000014901161	1	.1000000014901161	.1000000014901161
1219	2	Oo1	Namibia	NAD	21	6	2016	21jun2016	Khomas	Windhoek	Windhoek Central Business District	Retail		Checkers Liquor Store	Cigarettes	Kent	White	20	0	37.99	1.899500012397766	14.78269958496094	2.56989598274231	.1284947991371155
1258	2	Oo1	Namibia	NAD	12	7	2016	12jul2016	Otjozondjupa	Okahandja	Okahandja Central Business District	Retail		Pick 'N Pay	Cigarettes	Camel	White	20	0	29.5	1.475000023841858	14.78269958496094	1.995576024055481	.099778801202774
589	2	30	Zimbabwe	USD	18	6	2016	18jun2016	Harare	Harare	Borrowdale	Street Vendor		Redacted	Cigarettes	Madison	Toasted	20	0	2	.1000000014901161	1	2	.1000000014901161
1008	2	Oo7	South Africa	ZAR	12	7	2016	12jul2016	Gauteng	Soweto	Dobsonville	Retail			Cigarettes	Pall Mall	Blue	20	0	23.5	1.174999952316284	14.78269958496094	1.589696049690247	.0794848054647446
1008	2	Oo7	South Africa	ZAR	12	7	2016	12jul2016	Gauteng	Soweto	Dobsonville	Retail			Cigarettes	Savannah	Blue	20	0	15	.75	14.78269958496094	1.014699697494507	.0507349856197834
638	2	O13	South Africa	ZAR	5	7	2016	05jul2016	Gauteng	Johannesburg	Horison	Retail		Checkers	Cigarettes	Dunhill	Courtleigh Blend	10	0	18.99	1.89900004863739	14.78269958496094	1.284609794616699	.1284609735012054
917	2	20	South Africa	ZAR	5	7	2016	05jul2016	Eastern Cape	Queenstown	Queenstown	Retail		The Snack Box	Cigarettes	Dunhill	Switch	20	0	39	1.950000047683716	14.78269958496094	2.638219118118286	.1319109499454498
831	2	43	Lesotho	LSL	9	7	2016	09jul2016	Highlands	Mokhotlong	Mokhotlong	Retail		Koti Sephola Offsales	Cigarettes	Dunhill	Red Courtleigh Blend	1	0	3	3	14.78269958496094	.2029399275779724	.2029399275779724
631	2	16	South Africa	ZAR	6	7	2016	06jul2016	Gauteng	Johannesburg	Katlehong	Retail		Star Supermarket	Cigarettes	Chesterfield	Mint Menthol	20	0	37	1.850000023841858	14.78269958496094	2.502925872802734	.1251462996006012
640	2	O13	South Africa	ZAR	1	7	2016	01jul2016	Gauteng	Johannesburg	Roodepoort North	Street Vendor		Redacted	Cigarettes	Remington	Filter	20	0	10	.5	14.78269958496094	.6764664053916931	.0338233187794685
1281	2	38	Namibia	NAD	13	7	2016	13jul2016	Khomas	Windhoek	Academia	Retail		Academia Service Station		Liggett Ducat (L.D.)	Blue	20	0	22.5	1.125	14.78269958496094	1.522049427032471	.0761024728417397
886	2	38	Namibia	NAD	4	7	2016	04jul2016	Oshana	Ongwediva	Town	Retail		Pick N Pay (Oshana Mall)	Cigarettes	Marlboro	Gold Beyond	20	0	33.99	1.69949996471405	14.78269958496094	2.299309492111206	.1149654760956764
1008	2	Oo7	South Africa	ZAR	12	7	2016	12jul2016	Gauteng	Soweto	Dobsonville	Retail			Cigarettes	Dunhill	Switch	20	0	38	1.899999976158142	14.78269958496094	2.570572376251221	.1285286247730255
1008	2	Oo7	South Africa	ZAR	12	7	2016	12jul2016	Gauteng	Soweto	Dobsonville	Retail			Cigarettes	Dunhill	Courtleigh Blend	10	0	20	2	14.78269958496094	1.352932810783386	.1352932751178741
743	2	O33	Eswatini	SZL	20	6	2016	20jun2016	Manzini	Malkerns	Malkerns	Retail		Shoprite	Cigarettes	Pall Mall	Red	20	0	25.5	1.274999976158142	14.78269958496094	1.724989414215088	.0862494707107544
767	2	O33	Eswatini	SZL	29	6	2016	29jun2016	Manzini	Manzini	Manzini Central Business District	Street Vendor		Redacted	Cigarettes	Chesterfield	Cool Taste	1	0	2.5	2.5	14.78269958496094	.1691166013479233	.1691166013479233
173	2	O47	Mauritius	MUR	14	6	2016	14jun2016	RivièRe Noire	Flic En Flac	N/A	Retail		Nenuphar Alimentation	Cigarettes	Camel	Blue	20	0	165	8.25	35.44300079345703	4.655362129211426	.2327681034803391
241	2	5	Zimbabwe	USD	15	7	2016	15jul2016	Harare	Harare	Groombridge	Retail		Zuva Garage	Cigarettes	Kingsgate	Filter	20	0	1.5	.0750000029802322	1	1.5	.0750000029802322
679	2	O11	South Africa	ZAR	25	6	2016	25jun2016	North West	Mahikeng	Riviera Park	Retail		Fresh Stop (Caltex Garage)	Cigarettes	Rothmans	Blue	20	0	39.5	1.975000023841858	14.78269958496094	2.672042369842529	.133602112531662		Petrol Station
909	2	O47	Mauritius	MUR	20	6	2016	20jun2016	Plaines Wilhems	Quatre Bornes	N/A	Retail		New Gunesh Shop	Cigarettes	Benson & Hedges		20	0	165	8.25	35.44300079345703	4.655362129211426	.2327681034803391
1009	2	Oo7	South Africa	ZAR	12	7	2016	12jul2016	Gauteng	Soweto	Jabulani	Retail		Shoprite Liqour	Cigarettes	Camel	Blue	20	0	28.99	1.44949996471405	14.78269958496094	1.961076140403748	.0980538055300713
154	2	Oo8	South Africa	ZAR	16	6	2016	16jun2016	Gauteng	Carletonville	Khutsong Extension 001	Retail		No Name	Cigarettes	Savannah	Rich Virgins	20	0	20	1	14.78269958496094	1.352932810783386	.0676466375589371		Built Near A Soccer Field No Address
1067	2	34	South Africa	ZAR	4	7	2016	04jul2016	Limpopo	Thohoyandou	Thohoyandou	Street Vendor		Redacted	Cigarettes	Dunhill	Courtleigh Blend	1	0	3	3	14.78269958496094	.2029399275779724	.2029399275779724
508	2	O14	Zimbabwe	USD	17	6	2016	17jun2016	Harare	Harare	Kuwadzana	Street Vendor		Redacted		Everest	Menthol	20	0	2	.1000000014901161	1	2	.1000000014901161
1009	2	Oo7	South Africa	ZAR	12	7	2016	12jul2016	Gauteng	Soweto	Jabulani	Retail		Shoprite Liqour	Cigarettes	Chesterfield	Blue	20	0	29.49	1.474499940872192	14.78269958496094	1.99489951133728	.099744975566864
1009	2	Oo7	South Africa	ZAR	12	7	2016	12jul2016	Gauteng	Soweto	Jabulani	Retail		Shoprite Liqour	Cigarettes	Dunhill	Fine Cut Blue	20	0	41.49	2.07450008392334	14.78269958496094	2.80665922164917	.140332967042923
638	2	O13	South Africa	ZAR	5	7	2016	05jul2016	Gauteng	Johannesburg	Horison	Retail		Checkers	Cigarettes	Glamour	Pinks	20	0	34.99	1.749500036239624	14.78269958496094	2.366955995559692	.1183478012681007
1060	2	34	South Africa	ZAR	6	6	2016	06jun2016	Limpopo	Thohoyandou	Thohoyandou	Retail		Boxer	Cigarettes	Peter Stuyvesant	Evolve Blue	20	0	27	1.350000023841858	14.78269958496094	1.826459407806396	.0913229733705521
1255	2	Oo1	Namibia	NAD	12	7	2016	12jul2016	Otjozondjupa	Okahandja	Okahandja Central Business District	Retail		Woermann & Brock	Cigarettes	Chesterfield	Classic Blue	20	0	29.95	1.497499942779541	14.78269958496094	2.0260169506073	.1013008505105972
1283	2	38	Namibia	NAD	15	7	2016	15jul2016	Khomas	Windhoek	Katutura	Retail		Pick N Pay	Cigarettes	Aspen	Blue	20	0	20	1	14.78269958496094	1.352932810783386	.0676466375589371
1283	2	38	Namibia	NAD	15	7	2016	15jul2016	Khomas	Windhoek	Katutura	Retail		Pick N Pay	Cigarettes	Chesterfield	Rich Taste	20	0	27.99	1.399500012397766	14.78269958496094	1.893429517745972	.0946714729070663
929	2	20	South Africa	ZAR	17	6	2016	17jun2016	Eastern Cape	Queenstown	Queenstown	Street Vendor		Redacted		Sevilles	King Size	1	0	1.5	1.5	14.78269958496094	.1014699637889862	.1014699637889862
153	2	Oo8	South Africa	ZAR	16	6	2016	16jun2016	Gauteng	Carletonville	Khutsong Extension 003	Retail		Supermama	Cigarettes	Dunhill	Master Blend	20	0	40	2	14.78269958496094	2.705865621566772	.1352932751178741
675	2	O11	South Africa	ZAR	17	6	2016	17jun2016	North West	Mahikeng	Golf View	Retail		Food Zone	Cigarettes	Marlboro	King Size	20	0	41	2.049999952316284	14.78269958496094	2.773512363433838	.1386756151914597		Foreign Owned
1006	2	Oo7	South Africa	ZAR	12	7	2016	12jul2016	Gauteng	Soweto	Dobsonville	Retail		Billjoy General Dealer	Cigarettes	Rothmans	Blue	20	0	35	1.75	14.78269958496094	2.367632389068604	.1183816194534302
1009	2	Oo7	South Africa	ZAR	12	7	2016	12jul2016	Gauteng	Soweto	Jabulani	Retail		Shoprite Liqour	Cigarettes	Rothmans		20	0	34.99	1.749500036239624	14.78269958496094	2.366955995559692	.1183478012681007
586	2	30	Zimbabwe	USD	22	6	2016	22jun2016	Harare	Harare	Mt Pleasant	Retail		Zuva	Cigarettes	Dunhill	Master Blend	20	0	2	.1000000014901161	1	2	.1000000014901161		Full Display In Har030R0708
1156	2	O4O	Zimbabwe	USD	28	6	2016	28jun2016	Matabeleland North	Victoria Falls	Chinotimba Township	Retail		Engen Tuck Shop	Cigarettes	Madison	Toasted	20	0	2	.1000000014901161	1	2	.1000000014901161
179	2	20	South Africa	ZAR	25	6	2016	25jun2016	Eastern Cape	Fort Beaufort	Fort Beaufort	Retail		Mama Africa Shop	Cigarettes	Kent		20	0	35	1.75	14.78269958496094	2.367632389068604	.1183816194534302
837	2	43	Lesotho	LSL	9	7	2016	09jul2016	Highlands	Mokhotlong	Mokhotlong	Retail		Shop_30	Cigarettes	Blessing	Brown	20	0	20	1	14.78269958496094	1.352932810783386	.0676466375589371
638	2	O13	South Africa	ZAR	5	7	2016	05jul2016	Gauteng	Johannesburg	Horison	Retail		Checkers	Cigarettes	Chesterfield	Panther	20	0	25.99	1.299499988555908	14.78269958496094	1.75813627243042	.0879068151116371
827	2	43	Lesotho	LSL	9	7	2016	09jul2016	Highlands	Mokhotlong	Mokhotlong	Retail		Plaatburg Mini Market	Cigarettes	Rothmans	King Size	1	0	2	2	14.78269958496094	.1352932900190353	.1352932900190353
1250	2	Oo1	Namibia	NAD	12	7	2016	12jul2016	Otjozondjupa	Okahandja	Okahandja Central Business District	Retail		Shell	Cigarettes	Dunhill	King Size	20	0	52.4	2.619999885559082	14.78269958496094	3.544684171676636	.1772342026233673
638	2	O13	South Africa	ZAR	5	7	2016	05jul2016	Gauteng	Johannesburg	Horison	Retail		Checkers	Cigarettes	Voyager	Silver	20	0	20.49	1.024500012397766	14.78269958496094	1.386079668998718	.0693039819598198
985	2	20	South Africa	ZAR	5	7	2016	05jul2016	Eastern Cape	Queenstown	Queenstown	Street Vendor		Redacted	Cigarettes	Rothmans	King Size	1	0	3	3	14.78269958496094	.2029399275779724	.2029399275779724
611	2	O35	Zimbabwe	USD	15	7	2016	15jul2016	Harare	Harare	Mandara	Street Vendor		Redacted	Cigarettes	Madison	Toasted	20	0	2	.1000000014901161	1	2	.1000000014901161
1009	2	Oo7	South Africa	ZAR	12	7	2016	12jul2016	Gauteng	Soweto	Jabulani	Retail		Shoprite Liqour	Cigarettes	Peter Stuyvesant	Filter	20	0	34.99	1.749500036239624	14.78269958496094	2.366955995559692	.1183478012681007
430	2	O14	Zimbabwe	USD	27	6	2016	27jun2016	Harare	Harare	Dzivarasekwa	Street Vendor		Redacted	Cigarettes	Pacific	Storm Toasted	20	0	1	.0500000007450581	1	1	.0500000007450581
1238	2	Oo1	Namibia	NAD	1	7	2016	01jul2016	Khomas	Windhoek	Kleine Kuppe	Retail		Checkers	Cigarettes	Dunhill	Courtleigh Blend	20	0	37.99	1.899500012397766	14.78269958496094	2.56989598274231	.1284947991371155
438	2	O14	Zimbabwe	USD	30	6	2016	30jun2016	Harare	Harare	Dzivarasekwa	Street Vendor		Redacted	Cigarettes	Madison	Toasted	20	0	2	.1000000014901161	1	2	.1000000014901161
913	2	20	South Africa	ZAR	22	6	2016	22jun2016	Eastern Cape	Queenstown	Queenstown	Retail		Protea Superspar	Cigarettes	Pall Mall	Menthol	20	0	22	1.100000023841858	14.78269958496094	1.488226175308228	.0744113102555275
884	2	O33	Eswatini	SZL	30	6	2016	30jun2016	Manzini	Matsapha	Matsapha	Retail		N/A	Cigarettes	Chesterfield	Soft Taste	20	0	30	1.5	14.78269958496094	2.029399394989014	.1014699712395668
497	2	O14	Zimbabwe	USD	15	6	2016	15jun2016	Harare	Harare	Kuwadzana	Street Vendor		Redacted	Cigarettes	Pacific	Storm Toasted	20	0	1.5	.0750000029802322	1	1.5	.0750000029802322
775	2	O33	Eswatini	SZL	24	6	2016	24jun2016	Hhohho	Mbabane	Mbabane Central Business District	Retail		Pick N Pay	Cigarettes	Dunhill	Courtleigh Blend	20	0	38	1.899999976158142	14.78269958496094	2.570572376251221	.1285286247730255
1223	2	Oo1	Namibia	NAD	24	6	2016	24jun2016	Khomas	Windhoek	Klein Windhoek	Retail		Checkers	Cigarettes	Winston	Blue	20	0	23.79	1.189499974250793	14.78269958496094	1.609313607215881	.0804656818509102
686	2	O11	South Africa	ZAR	28	6	2016	28jun2016	North West	Mahikeng	Mafikeng Industrial Area	Retail		Overland Hyper	Cigarettes	Chesterfield	Soft Taste	20	0	22.5	1.125	14.78269958496094	1.522049427032471	.0761024728417397
1233	2	Oo1	Namibia	NAD	1	7	2016	01jul2016	Khomas	Windhoek	Kleine Kuppe	Retail		Metro	Cigarettes	Pall Mall	Menthol	200	0	229.99	1.14995002746582	14.78269958496094	15.55805110931396	.0777902528643608
1010	2	Oo7	South Africa	ZAR	12	7	2016	12jul2016	Gauteng	Soweto	Jabulani	Retail		Shoprite	Cigarettes	Peter Stuyvesant	Mint Rush	20	0	34.99	1.749500036239624	14.78269958496094	2.366955995559692	.1183478012681007
325	2	O14	Zimbabwe	USD	23	6	2016	23jun2016	Harare	Harare	Kuwadzana Phase 3	Street Vendor		Redacted		Everest	Menthol	20	0	2	.1000000014901161	1	2	.1000000014901161
134	2	37	South Africa	ZAR	22	6	2016	22jun2016	Western Cape	Cape Town	Khayelitsha	Street Vendor		Redacted	Cigarettes	Rothmans	Beyond	1	0	2.5	2.5	14.78269958496094	.1691166013479233	.1691166013479233
460	2	O14	Zimbabwe	USD	1	7	2016	01jul2016	Harare	Harare	Dzivarasekwa	Street Vendor		Redacted	Cigarettes	Pacific	Storm Toasted	20	0	2	.1000000014901161	1	2	.1000000014901161
1074	2	O28	Namibia	NAD	13	7	2016	13jul2016	Oshikoto	Tsumeb	Nomstoub	Retail		Informal Retailer 1	Cigarettes	Dunhill	King Size	1	0	3	3	14.78269958496094	.2029399275779724	.2029399275779724
1060	2	34	South Africa	ZAR	6	6	2016	06jun2016	Limpopo	Thohoyandou	Thohoyandou	Retail		Boxer	Cigarettes	Peter Stuyvesant	Evolve Red	20	0	27	1.350000023841858	14.78269958496094	1.826459407806396	.0913229733705521
1207	2	20	South Africa	ZAR	20	6	2016	20jun2016	Eastern Cape	Whittlesea	Ekuphumleni	Retail		Welcome Shop	Cigarettes	Peter Stuyvesant	Blue Switch	20	0	38	1.899999976158142	14.78269958496094	2.570572376251221	.1285286247730255
215	2	O23	South Africa	ZAR	12	7	2016	12jul2016	Limpopo	Giyani	Bendstore	Street Vendor		Redacted	Cigarettes	Dunhill	Courtleigh Blend	1	0	3	3	14.78269958496094	.2029399275779724	.2029399275779724
154	2	Oo8	South Africa	ZAR	16	6	2016	16jun2016	Gauteng	Carletonville	Khutsong Extension 001	Retail		No Name	Cigarettes	Peter Stuyvesant	Red	20	0	40	2	14.78269958496094	2.705865621566772	.1352932751178741		Built Near A Soccer Field No Address
1009	2	Oo7	South Africa	ZAR	12	7	2016	12jul2016	Gauteng	Soweto	Jabulani	Retail		Shoprite Liqour	Cigarettes	Pall Mall	Blue	20	0	23.49	1.174499988555908	14.78269958496094	1.589019656181335	.0794509798288345
1009	2	Oo7	South Africa	ZAR	12	7	2016	12jul2016	Gauteng	Soweto	Jabulani	Retail		Shoprite Liqour	Cigarettes	Dunhill	Blue	20	0	37.99	1.899500012397766	14.78269958496094	2.56989598274231	.1284947991371155
247	2	5	Zimbabwe	USD	15	7	2016	15jul2016	Harare	Harare	Newlands	Retail		Zuva Garage	Cigarettes	Pacific	Breeze	20	0	1	.0500000007450581	1	1	.0500000007450581
406	2	O14	Zimbabwe	USD	26	6	2016	26jun2016	Harare	Harare	Dzivarasekwa	Street Vendor		Redacted	Cigarettes	Pacific	Storm Toasted	20	0	1	.0500000007450581	1	1	.0500000007450581
1124	2	O4O	Zimbabwe	USD	20	6	2016	20jun2016	Matabeleland North	Victoria Falls	Elephants Walk	Retail		Liquorama Shop	Cigarettes	Dunhill	Switch Grey	20	0	2	.1000000014901161	1	2	.1000000014901161
163	2	O33	Eswatini	SZL	23	6	2016	23jun2016	Hhohho	Ezulwini Valley	Ezulwini Valley	Retail		Pick N Pay	Cigarettes	Dunhill	Courtleigh Blend	10	0	19	1.899999976158142	14.78269958496094	1.28528618812561	.1285286247730255
688	2	O11	South Africa	ZAR	29	6	2016	29jun2016	North West	Mahikeng	Mmabatho	Retail		Ok Foods	Cigarettes	Kent	White	20	0	38.79	1.939499974250793	14.78269958496094	2.624013185501099	.1312006562948227
1272	2	38	Namibia	NAD	21	6	2016	21jun2016	Khomas	Windhoek	Town	Retail		Checkers	Cigarettes	Craven A	Menthol	20	0	34.99	1.749500036239624	14.78269958496094	2.366955995559692	.1183478012681007
689	2	O11	South Africa	ZAR	29	6	2016	29jun2016	North West	Mahikeng	Next To Mafikeng Rail Road	Retail		Boxer	Cigarettes	Peter Stuyvesant		30	0	53	1.766666650772095	14.78269958496094	3.585272073745728	.1195090711116791
291	2	O14	Zimbabwe	USD	21	6	2016	21jun2016	Harare	Harare	Kuwadzana Phase 3	Street Vendor		Redacted	Cigarettes	Madison	Toasted	20	0	1.5	.0750000029802322	1	1.5	.0750000029802322
745	2	O33	Eswatini	SZL	20	6	2016	20jun2016	Manzini	Malkerns	Malkerns	Retail		Welcome Supermarket	Cigarettes	Peter Stuyvesant	Filter	10	0	20	2	14.78269958496094	1.352932810783386	.1352932751178741
281	2	O14	Zimbabwe	USD	21	6	2016	21jun2016	Harare	Harare	Kuwadzana Phase 3	Street Vendor		Redacted		Everest	Menthol	20	0	1.5	.0750000029802322	1	1.5	.0750000029802322
1147	2	O4O	Zimbabwe	USD	22	6	2016	22jun2016	Matabeleland North	Victoria Falls	Chinotimba Township	Retail		Chinotimba Tavern		Everest	Menthol	20	0	1.5	.0750000029802322	1	1.5	.0750000029802322
835	2	43	Lesotho	LSL	9	7	2016	09jul2016	Highlands	Mokhotlong	Mokhotlong	Retail		Matamong Mini Market	Cigarettes	Rothmans	King Size	20	0	42.5	2.125	14.78269958496094	2.874982357025146	.1437491178512573
1009	2	Oo7	South Africa	ZAR	12	7	2016	12jul2016	Gauteng	Soweto	Jabulani	Retail		Shoprite Liqour	Cigarettes	Kent		20	0	34.99	1.749500036239624	14.78269958496094	2.366955995559692	.1183478012681007
1245	2	Oo1	Namibia	NAD	8	7	2016	08jul2016	Khomas	Windhoek	Northen Industrial	Retail		Windhoek Cash And Carry	Cigarettes	Vogue	Luxury Slim	200	0	353.6	1.76800000667572	14.78269958496094	23.91985321044922	.1195992678403854		Price List For Is On Win001R3111 (Sorry For The Untidiness, I Had To Write Fast To Catch Up).
1227	2	Oo1	Namibia	NAD	26	6	2016	26jun2016	Khomas	Windhoek	Olympia	Retail		Engen	Cigarettes	Marlboro	Red Ks	20	0	34.95	1.747499942779541	14.78269958496094	2.364250183105469	.1182125061750412
1249	2	Oo1	Namibia	NAD	12	7	2016	12jul2016	Otjozondjupa	Okahandja	Okahandja Central Business District	Retail		Engen	Cigarettes	Marlboro	Red Beyond	20	0	48.7	2.434999942779541	14.78269958496094	3.294391393661499	.1647195667028427
647	2	O13	South Africa	ZAR	1	7	2016	01jul2016	Gauteng	Johannesburg	Roodepoort North	Street Vendor		Redacted	Cigarettes	Dunhill	Courtleigh Blend	25	0	35.5	1.419999957084656	14.78269958496094	2.401455879211426	.0960582345724106
588	2	30	Zimbabwe	USD	8	7	2016	08jul2016	Harare	Harare	Helensvale	Retail		Zuva	Cigarettes	Mega	Red Toasted	20	0	1	.0500000007450581	1	1	.0500000007450581
689	2	O11	South Africa	ZAR	29	6	2016	29jun2016	North West	Mahikeng	Next To Mafikeng Rail Road	Retail		Boxer	Cigarettes	Rothmans	Special Mild Red	20	0	35	1.75	14.78269958496094	2.367632389068604	.1183816194534302
689	2	O11	South Africa	ZAR	29	6	2016	29jun2016	North West	Mahikeng	Next To Mafikeng Rail Road	Retail		Boxer	Cigarettes	Peter Stuyvesant	Blue	20	0	35	1.75	14.78269958496094	2.367632389068604	.1183816194534302
763	2	O33	Eswatini	SZL	29	6	2016	29jun2016	Manzini	Manzini	Manzini Central Business District	Retail		Bright Centre	Cigarettes	Peter Stuyvesant	Blue	1	0	3	3	14.78269958496094	.2029399275779724	.2029399275779724
1025	2	O24	South Africa	ZAR	20	6	2016	20jun2016	Limpopo	Thohoyandou	Miluwani	Retail		Spar	Cigarettes	Pall Mall	Menthol	20	0	23.5	1.174999952316284	14.78269958496094	1.589696049690247	.0794848054647446
913	2	20	South Africa	ZAR	22	6	2016	22jun2016	Eastern Cape	Queenstown	Queenstown	Retail		Protea Superspar	Cigarettes	Consulate	Cork Tipped Virginia	20	0	40	2	14.78269958496094	2.705865621566772	.1352932751178741
1281	2	38	Namibia	NAD	13	7	2016	13jul2016	Khomas	Windhoek	Academia	Retail		Academia Service Station	Cigarettes	Chesterfield	Rich Taste	20	0	31.1	1.554999947547913	14.78269958496094	2.103810548782349	.1051905304193497
1231	2	Oo1	Namibia	NAD	29	6	2016	29jun2016	Khomas	Windhoek	Klein Windhoek	Retail		Shell	Cigarettes	Dunhill	King Size	20	0	47	2.349999904632568	14.78269958496094	3.179392099380493	.1589696109294891
1120	2	O4O	Zimbabwe	USD	16	6	2016	16jun2016	Matabeleland North	Victoria Falls	Victoria Falls Central Business District	Retail		Liquorama	Cigarettes	Madison	Toasted	20	0	1.5	.0750000029802322	1	1.5	.0750000029802322
1223	2	Oo1	Namibia	NAD	24	6	2016	24jun2016	Khomas	Windhoek	Klein Windhoek	Retail		Checkers		Liggett Ducat (L.D.)	Menthol	20	0	19.39	.9695000052452087	14.78269958496094	1.311668395996094	.0655834227800369
163	2	O33	Eswatini	SZL	23	6	2016	23jun2016	Hhohho	Ezulwini Valley	Ezulwini Valley	Retail		Pick N Pay	Cigarettes	Peter Stuyvesant	Blue	10	0	18	1.799999952316284	14.78269958496094	1.217639565467834	.1217639595270157
780	2	O33	Eswatini	SZL	27	6	2016	27jun2016	Hhohho	Mbabane	Mbabane Central Business District	Retail		Cellars Bottle Store	Cigarettes	Peter Stuyvesant	Filter	20	0	38.45	1.922500014305115	14.78269958496094	2.601013422012329	.1300506740808487
1241	2	Oo1	Namibia	NAD	6	7	2016	06jul2016	Khomas	Windhoek	Klein Windhoek	Retail		Klein Windhoek Supermarket	Cigarettes	Pall Mall	Blue	20	0	25.9	1.294999957084656	14.78269958496094	1.752048015594482	.087602399289608
638	2	O13	South Africa	ZAR	5	7	2016	05jul2016	Gauteng	Johannesburg	Horison	Retail		Checkers	Cigarettes	Camel	Activate Double Mint Purple	20	0	32.49	1.624500036239624	14.78269958496094	2.197839498519897	.1098919734358788
666	2	004	South Africa	ZAR	13	7	2016	13jul2016	KwaZulu-Natal	Ladysmith	Egerton	Retail		Spar - De Francas	Cigarettes	Kent	Menthol	20	0	35	1.75	14.78269958496094	2.367632389068604	.1183816194534302
1243	2	Oo1	Namibia	NAD	7	7	2016	07jul2016	Khomas	Windhoek	Suiderhof	Retail		Pick 'N Pay Liquor	Cigarettes	Winston	Menthol	20	0	24.99	1.249500036239624	14.78269958496094	1.690489649772644	.0845244824886322
629	2	16	South Africa	ZAR	6	7	2016	06jul2016	Gauteng	Johannesburg	Katlehong	Retail		Tankiso Tuck Shop	Cigarettes	Peter Stuyvesant	Red	20	0	36	1.799999952316284	14.78269958496094	2.435279130935669	.1217639595270157
1120	2	O4O	Zimbabwe	USD	16	6	2016	16jun2016	Matabeleland North	Victoria Falls	Victoria Falls Central Business District	Retail		Liquorama		Chelsea	English Blend	20	0	.8	.0399999991059303	1	.800000011920929	.0399999991059303
867	2	O24	South Africa	ZAR	6	7	2016	06jul2016	Limpopo	Musina	Musina Centre	Retail		Shoprite	Cigarettes	Chesterfield	Red	30	0	43.99	1.466333389282227	14.78269958496094	2.975775718688965	.0991925224661827
678	2	O11	South Africa	ZAR	25	6	2016	25jun2016	North West	Mahikeng	Mahikeng Central Business District	Retail		Bonjour (Total Garage)	Cigarettes	Craven A	Super Length	20	0	44	2.200000047683716	14.78269958496094	2.976452350616455	.148822620511055		Petrol Station
1010	2	Oo7	South Africa	ZAR	12	7	2016	12jul2016	Gauteng	Soweto	Jabulani	Retail		Shoprite	Cigarettes	Craven A	1 Menthol	20	0	37.99	1.899500012397766	14.78269958496094	2.56989598274231	.1284947991371155
1012	2	Oo7	South Africa	ZAR	12	7	2016	12jul2016	Gauteng	Soweto	Dobsonville	Retail		Caltex Garage	Cigarettes	Glamour	Menthol	20	0	43.5	2.174999952316284	14.78269958496094	2.942628860473633	.1471314430236816
1010	2	Oo7	South Africa	ZAR	12	7	2016	12jul2016	Gauteng	Soweto	Jabulani	Retail		Shoprite	Cigarettes	Dunhill	Fine Cut Black	20	0	41.49	2.07450008392334	14.78269958496094	2.80665922164917	.140332967042923
1283	2	38	Namibia	NAD	15	7	2016	15jul2016	Khomas	Windhoek	Katutura	Retail		Pick N Pay	Cigarettes	Chesterfield	Soft Taste	20	0	27.99	1.399500012397766	14.78269958496094	1.893429517745972	.0946714729070663
1011	2	Oo7	South Africa	ZAR	12	7	2016	12jul2016	Gauteng	Soweto	Jabulani	Retail		Game	Cigarettes	Voyager	Freedom	20	0	20.5	1.024999976158142	14.78269958496094	1.386756181716919	.0693378075957298
366	2	O14	Zimbabwe	USD	23	6	2016	23jun2016	Harare	Harare	Kuwadzana Phase 3	Street Vendor		Redacted		Everest	Menthol	20	0	1.5	.0750000029802322	1	1.5	.0750000029802322
1010	2	Oo7	South Africa	ZAR	12	7	2016	12jul2016	Gauteng	Soweto	Jabulani	Retail		Shoprite	Cigarettes	Marlboro	Red	20	0	37.99	1.899500012397766	14.78269958496094	2.56989598274231	.1284947991371155
592	2	30	Zimbabwe	USD	9	7	2016	09jul2016	Harare	Harare	Borrowdale	Street Vendor		Redacted		Everest	Menthol	20	0	1.5	.0750000029802322	1	1.5	.0750000029802322
636	2	O13	South Africa	ZAR	30	6	2016	30jun2016	Gauteng	Johannesburg	Wilropark	Retail		Spar	Cigarettes	Craven A	Menthol	20	0	37	1.850000023841858	14.78269958496094	2.502925872802734	.1251462996006012
580	2	30	Zimbabwe	USD	6	6	2016	06jun2016	Harare	Harare	Ballentine	Retail		Ballentine Bottle Store		Newbury	Extra Mild	20	0	1.8	.0900000035762787	1	1.799999952316284	.0899999961256981
933	2	20	South Africa	ZAR	17	6	2016	17jun2016	Eastern Cape	Queenstown	Queenstown	Street Vendor		Redacted	Cigarettes	Chesterfield	Cool Taste Press 2 In 1	1	0	2	2	14.78269958496094	.1352932900190353	.1352932900190353
1079	2	O28	Namibia	NAD	13	7	2016	13jul2016	Oshikoto	Tsumeb	Town	Street Vendor		Redacted		Yes	King Size	1	0	1	1	14.78269958496094	.0676466450095177	.0676466450095177
208	2	O23	South Africa	ZAR	5	7	2016	05jul2016	Limpopo	Giyani	Bendstore	Retail		Boxer Supercity	Cigarettes	Dunhill	Courtleigh Blend	20	0	19	.949999988079071	14.78269958496094	1.28528618812561	.0642643123865128
638	2	O13	South Africa	ZAR	5	7	2016	05jul2016	Gauteng	Johannesburg	Horison	Retail		Checkers	Cigarettes	Pall Mall	Menthol	20	0	23.49	1.174499988555908	14.78269958496094	1.589019656181335	.0794509798288345
517	2	O14	Zimbabwe	USD	18	6	2016	18jun2016	Harare	Harare	Kuwadzana	Street Vendor		Redacted		Everest	Menthol	20	0	1.5	.0750000029802322	1	1.5	.0750000029802322
889	2	38	Namibia	NAD	4	7	2016	04jul2016	Oshana	Oshakati	Town	Retail		Oshakati Liquor Store	Cigarettes	Rothmans	Red	20	0	39.95	1.997499942779541	14.78269958496094	2.702483415603638	.1351241767406464
1010	2	Oo7	South Africa	ZAR	12	7	2016	12jul2016	Gauteng	Soweto	Jabulani	Retail		Shoprite	Cigarettes	Dunhill	Switch Silver	20	0	37.99	1.899500012397766	14.78269958496094	2.56989598274231	.1284947991371155
1279	2	38	Namibia	NAD	13	7	2016	13jul2016	Khomas	Windhoek	Academia	Retail		Checkers	Cigarettes	Chesterfield	Rich Taste	20	0	26.69	1.334499955177307	14.78269958496094	1.80548894405365	.0902744457125664
206	2	O23	South Africa	ZAR	5	7	2016	05jul2016	Limpopo	Giyani	Bendstore	Retail		Pick N Pay	Cigarettes	Rothmans	King Size	20	0	33	1.649999976158142	14.78269958496094	2.232339143753052	.1116169542074203
871	2	O24	South Africa	ZAR	6	7	2016	06jul2016	Limpopo	Musina	Musina Centre	Street Vendor		Redacted	Cigarettes	Dunhill	Blue	1	0	3	3	14.78269958496094	.2029399275779724	.2029399275779724
244	2	5	Zimbabwe	USD	15	7	2016	15jul2016	Harare	Harare	Eastlea South	Retail		Chapman Golf Club	Cigarettes	Dunhill	Blue	20	0	3.5	.1749999970197678	1	3.5	.1749999970197678
659	2	O17	Zimbabwe	USD	20	6	2016	20jun2016	Midlands	Kwekwe	Kwekwe Central Business District	Retail		Mega Trade	Cigarettes	Pacific	Breeze	20	0	1	.0500000007450581	1	1	.0500000007450581
227	2	O23	South Africa	ZAR	15	7	2016	15jul2016	Limpopo	Giyani	Bendstore	Street Vendor		Redacted	Cigarettes	Dunhill	Courtleigh Blend	1	0	3	3	14.78269958496094	.2029399275779724	.2029399275779724
900	2	O47	Mauritius	MUR	15	6	2016	15jun2016	Plaines Wilhems	Quatre Bornes	N/A	Retail		London Way	Cigarettes	Rothmans		20	0	110	5.5	35.44300079345703	3.103574752807617	.1551787406206131
561	2	O29	Zimbabwe	USD	15	7	2016	15jul2016	Harare	Harare	Mandara	Street Vendor		Redacted	Cigarettes	Madison	Toasted	20	0	2	.1000000014901161	1	2	.1000000014901161
1059	2	34	South Africa	ZAR	6	6	2016	06jun2016	Limpopo	Thohoyandou	Thohoyandou	Retail		Game Liqour	Cigarettes	Rothmans		10	0	17	1.700000047683716	14.78269958496094	1.149992942810059	.1149992942810059
638	2	O13	South Africa	ZAR	5	7	2016	05jul2016	Gauteng	Johannesburg	Horison	Retail		Checkers	Cigarettes	Chesterfield	Red	20	0	29.99	1.499500036239624	14.78269958496094	2.028722763061523	.1014361381530762
1233	2	Oo1	Namibia	NAD	1	7	2016	01jul2016	Khomas	Windhoek	Kleine Kuppe	Retail		Metro	Cigarettes	Marlboro	Red Ks	20	0	34.99	1.749500036239624	14.78269958496094	2.366955995559692	.1183478012681007
709	2	O11	South Africa	ZAR	20	6	2016	20jun2016	North West	Mahikeng	Mahikeng Central Business District	Street Vendor		Redacted	Cigarettes	Peter Stuyvesant	Filter	20	0	35	1.75	14.78269958496094	2.367632389068604	.1183816194534302		Foreign Owned
1010	2	Oo7	South Africa	ZAR	12	7	2016	12jul2016	Gauteng	Soweto	Jabulani	Retail		Shoprite	Cigarettes	Ransom	Select	20	0	25.99	1.299499988555908	14.78269958496094	1.75813627243042	.0879068151116371
245	2	5	Zimbabwe	USD	15	7	2016	15jul2016	Harare	Harare	Newlands	Retail		Tm	Cigarettes	Dunhill	Switch Black	20	0	2	.1000000014901161	1	2	.1000000014901161
1094	2	31	South Africa	ZAR	15	7	2016	15jul2016	Limpopo	Turfloop	Mankweng / Polokwane	Retail		Friends General Dealer	Cigarettes	Craven A	Menthol	20	0	36	1.799999952316284	14.78269958496094	2.435279130935669	.1217639595270157
1060	2	34	South Africa	ZAR	6	6	2016	06jun2016	Limpopo	Thohoyandou	Thohoyandou	Retail		Boxer	Cigarettes	Craven A	Menthol	20	0	35	1.75	14.78269958496094	2.367632389068604	.1183816194534302
940	2	20	South Africa	ZAR	17	6	2016	17jun2016	Eastern Cape	Queenstown	Queenstown	Street Vendor		Redacted	Cigarettes	Peter Stuyvesant	Filter	1	0	3	3	14.78269958496094	.2029399275779724	.2029399275779724
173	2	O47	Mauritius	MUR	14	6	2016	14jun2016	RivièRe Noire	Flic En Flac	N/A	Retail		Nenuphar Alimentation	Cigarettes	Camel	Filter	20	0	165	8.25	35.44300079345703	4.655362129211426	.2327681034803391
245	2	5	Zimbabwe	USD	15	7	2016	15jul2016	Harare	Harare	Newlands	Retail		Tm	Cigarettes	Madison	Toasted	20	0	1.5	.0750000029802322	1	1.5	.0750000029802322
212	2	O23	South Africa	ZAR	12	7	2016	12jul2016	Limpopo	Giyani	Bendstore	Street Vendor		Redacted	Cigarettes	Dunhill	Courtleigh Blend	1	0	2.5	2.5	14.78269958496094	.1691166013479233	.1691166013479233
341	2	O14	Zimbabwe	USD	23	6	2016	23jun2016	Harare	Harare	Kuwadzana Phase 3	Street Vendor		Redacted		Everest	Menthol	20	0	2	.1000000014901161	1	2	.1000000014901161
774	2	O33	Eswatini	SZL	24	6	2016	24jun2016	Hhohho	Mbabane	Mbabane Central Business District	Retail		Smile Supermarket	Cigarettes	Dunhill	Courtleigh Blend	20	0	37	1.850000023841858	14.78269958496094	2.502925872802734	.1251462996006012
638	2	O13	South Africa	ZAR	5	7	2016	05jul2016	Gauteng	Johannesburg	Horison	Retail		Checkers	Cigarettes	Glamour	Menthol	20	0	34.99	1.749500036239624	14.78269958496094	2.366955995559692	.1183478012681007
636	2	O13	South Africa	ZAR	30	6	2016	30jun2016	Gauteng	Johannesburg	Wilropark	Retail		Spar	Cigarettes	Chesterfield	Panther	20	0	25	1.25	14.78269958496094	1.691166043281555	.0845583006739616
1005	2	Oo7	South Africa	ZAR	12	7	2016	12jul2016	Gauteng	Soweto	Dobsonville	Retail		Pick N Pay Express	Cigarettes	Rothmans		20	0	39.29	1.964499950408936	14.78269958496094	2.657836675643921	.132891833782196
1218	2	Oo1	Namibia	NAD	18	6	2016	18jun2016	Khomas	Windhoek	Klein Windhoek	Retail		Checkers	Cigarettes	Kent	Special White	20	0	37.99	1.899500012397766	14.78269958496094	2.56989598274231	.1284947991371155
245	2	5	Zimbabwe	USD	15	7	2016	15jul2016	Harare	Harare	Newlands	Retail		Tm	Cigarettes	Dunhill	Blue	20	0	2	.1000000014901161	1	2	.1000000014901161
1010	2	Oo7	South Africa	ZAR	12	7	2016	12jul2016	Gauteng	Soweto	Jabulani	Retail		Shoprite	Cigarettes	Kent	Silver	20	0	34.99	1.749500036239624	14.78269958496094	2.366955995559692	.1183478012681007
1010	2	Oo7	South Africa	ZAR	12	7	2016	12jul2016	Gauteng	Soweto	Jabulani	Retail		Shoprite	Cigarettes	Kent	Menthol	20	0	34.99	1.749500036239624	14.78269958496094	2.366955995559692	.1183478012681007
1283	2	38	Namibia	NAD	15	7	2016	15jul2016	Khomas	Windhoek	Katutura	Retail		Pick N Pay	Cigarettes	Pall Mall	Menthol	20	0	25.99	1.299499988555908	14.78269958496094	1.75813627243042	.0879068151116371
1010	2	Oo7	South Africa	ZAR	12	7	2016	12jul2016	Gauteng	Soweto	Jabulani	Retail		Shoprite	Cigarettes	Peter Stuyvesant	Double Wild	20	0	31.49	1.57449996471405	14.78269958496094	2.130192756652832	.1065096408128738
245	2	5	Zimbabwe	USD	15	7	2016	15jul2016	Harare	Harare	Newlands	Retail		Tm		Newbury	Filter	20	0	1.8	.0900000035762787	1	1.799999952316284	.0899999961256981
292	2	O14	Zimbabwe	USD	21	6	2016	21jun2016	Harare	Harare	Kuwadzana Phase 3	Street Vendor		Redacted		Everest	Menthol	20	0	2	.1000000014901161	1	2	.1000000014901161
405	2	O14	Zimbabwe	USD	26	6	2016	26jun2016	Harare	Harare	Dzivarasekwa	Street Vendor		Redacted	Cigarettes	Pacific	Storm Toasted	20	0	1	.0500000007450581	1	1	.0500000007450581
1230	2	Oo1	Namibia	NAD	29	6	2016	29jun2016	Khomas	Windhoek	Ludwigsdorf	Retail		Ludwigsdorf Bottle Store	Cigarettes	Peter Stuyvesant	Menthol Boost	20	0	37.35	1.867499947547913	14.78269958496094	2.526602029800415	.1263301074504852
1163	2	O4O	Zimbabwe	USD	29	6	2016	29jun2016	Matabeleland North	Victoria Falls	Mkhosana Township	Retail		-		Everest	Menthol	20	0	1.8	.0900000035762787	1	1.799999952316284	.0899999961256981
1220	2	Oo1	Namibia	NAD	21	6	2016	21jun2016	Khomas	Windhoek	Windhoek Central Business District	Retail		Pick 'N Pay	Cigarettes	Peter Stuyvesant	Menthol	20	0	36.99	1.849499940872192	14.78269958496094	2.502249240875244	.12511245906353
507	2	O14	Zimbabwe	USD	17	6	2016	17jun2016	Harare	Harare	Kuwadzana	Street Vendor		Redacted	Cigarettes	Madison	Toasted	20	0	2	.1000000014901161	1	2	.1000000014901161
638	2	O13	South Africa	ZAR	5	7	2016	05jul2016	Gauteng	Johannesburg	Horison	Retail		Checkers	Cigarettes	Royals	Red	20	0	34.99	1.749500036239624	14.78269958496094	2.366955995559692	.1183478012681007
1251	2	Oo1	Namibia	NAD	12	7	2016	12jul2016	Otjozondjupa	Okahandja	Okahandja Central Business District	Retail		Total	Cigarettes	Peter Stuyvesant	Menthol	20	0	42.95	2.147500038146973	14.78269958496094	2.905423402786255	.1452711671590805
1010	2	Oo7	South Africa	ZAR	12	7	2016	12jul2016	Gauteng	Soweto	Jabulani	Retail		Shoprite	Cigarettes	Voyager	Red	20	0	20.49	1.024500012397766	14.78269958496094	1.386079668998718	.0693039819598198
638	2	O13	South Africa	ZAR	5	7	2016	05jul2016	Gauteng	Johannesburg	Horison	Retail		Checkers	Cigarettes	Dunhill	Fine Cut White	20	0	37.99	1.899500012397766	14.78269958496094	2.56989598274231	.1284947991371155
189	2	Oo7	South Africa	ZAR	17	6	2016	17jun2016	Limpopo	Giyani	Town	Retail		Boxer	Cigarettes	Chesterfield	Cool Taste	20	0	25.5	1.274999976158142	14.78269958496094	1.724989414215088	.0862494707107544
983	2	20	South Africa	ZAR	5	7	2016	05jul2016	Eastern Cape	Queenstown	Queenstown	Street Vendor		Redacted	Cigarettes	Dunhill	Courtleigh Blend	1	0	2.5	2.5	14.78269958496094	.1691166013479233	.1691166013479233
769	2	O33	Eswatini	SZL	30	6	2016	30jun2016	Manzini	Matsapha	Matsapha	Retail		Pick N Pay	Cigarettes	Chesterfield	Cool Taste	20	0	28.6	1.429999947547913	14.78269958496094	1.934693932533264	.0967346951365471
695	2	O11	South Africa	ZAR	20	6	2016	20jun2016	North West	Mahikeng	Outside Cbd	Street Vendor		Redacted	Cigarettes	Peter Stuyvesant		1	0	2.5	2.5	14.78269958496094	.1691166013479233	.1691166013479233
1220	2	Oo1	Namibia	NAD	21	6	2016	21jun2016	Khomas	Windhoek	Windhoek Central Business District	Retail		Pick 'N Pay	Cigarettes	Camel	Classic	20	0	41.99	2.099499940872192	14.78269958496094	2.840482473373413	.1420241296291351
1025	2	O24	South Africa	ZAR	20	6	2016	20jun2016	Limpopo	Thohoyandou	Miluwani	Retail		Spar	Cigarettes	Dunhill	Master Blend	10	0	19	1.899999976158142	14.78269958496094	1.28528618812561	.1285286247730255
678	2	O11	South Africa	ZAR	25	6	2016	25jun2016	North West	Mahikeng	Mahikeng Central Business District	Retail		Bonjour (Total Garage)	Cigarettes	Dunhill	Courtleigh Blend	10	0	25	2.5	14.78269958496094	1.691166043281555	.1691166013479233		Petrol Station
1010	2	Oo7	South Africa	ZAR	12	7	2016	12jul2016	Gauteng	Soweto	Jabulani	Retail		Shoprite	Cigarettes	Pall Mall	Cool Boost	20	0	23.49	1.174499988555908	14.78269958496094	1.589019656181335	.0794509798288345
1251	2	Oo1	Namibia	NAD	12	7	2016	12jul2016	Otjozondjupa	Okahandja	Okahandja Central Business District	Retail		Total	Cigarettes	Aspen	Light Blue	20	0	27.95	1.397500038146973	14.78269958496094	1.890723705291748	.0945361852645874
246	2	5	Zimbabwe	USD	15	7	2016	15jul2016	Harare	Harare	Newlands	Retail		Bottle Store	Cigarettes	Dunhill	Switch Silver	20	0	2	.1000000014901161	1	2	.1000000014901161
908	2	O47	Mauritius	MUR	20	6	2016	20jun2016	Plaines Wilhems	Quatre Bornes	N/A	Retail		N/A	Cigarettes	Dunhill		20	0	165	8.25	35.44300079345703	4.655362129211426	.2327681034803391
748	2	O33	Eswatini	SZL	20	6	2016	20jun2016	Manzini	Malkerns	Malkerns	Retail		Phakama General	Cigarettes	Peter Stuyvesant	Filter	1	0	3	3	14.78269958496094	.2029399275779724	.2029399275779724
1011	2	Oo7	South Africa	ZAR	12	7	2016	12jul2016	Gauteng	Soweto	Jabulani	Retail		Game	Cigarettes	Peter Stuyvesant	Red Evolve	20	0	28.5	1.424999952316284	14.78269958496094	1.927929282188416	.0963964611291885
639	2	O13	South Africa	ZAR	5	7	2016	05jul2016	Gauteng	Johannesburg	Florida	Retail		Shoprite	Cigarettes	Dunhill	Courtleigh Blend	25	0	41.49	1.659600019454956	14.78269958496094	2.80665922164917	.11226636916399
595	2	O35	Zimbabwe	USD	5	7	2016	05jul2016	Harare	Harare	Borrowdale	Retail		Bon Marche	Cigarettes	Pacific	Storm	20	0	1	.0500000007450581	1	1	.0500000007450581
1195	2	004	South Africa	ZAR	4	7	2016	04jul2016	KwaZulu-Natal	Wasbank	Wasbank	Retail		Rosco Trading Store	Cigarettes	Craven A	Menthol	20	0	40	2	14.78269958496094	2.705865621566772	.1352932751178741
1283	2	38	Namibia	NAD	15	7	2016	15jul2016	Khomas	Windhoek	Katutura	Retail		Pick N Pay	Cigarettes	Peter Stuyvesant	Blue	20	0	36.99	1.849499940872192	14.78269958496094	2.502249240875244	.12511245906353
1259	2	Oo1	Namibia	NAD	12	7	2016	12jul2016	Otjozondjupa	Okahandja	Okahandja Central Business District	Retail		Engen	Cigarettes	Benson & Hedges	Switch	20	0	41.9	2.095000028610229	14.78269958496094	2.834394454956055	.1417197287082672
1284	2	38	Namibia	NAD	15	7	2016	15jul2016	Khomas	Windhoek	Klein Windhoek	Retail		Spar		Liggett Ducat (L.D.)	Green	20	0	19.4	.9700000286102295	14.78269958496094	1.312344908714294	.065617248415947
771	2	O33	Eswatini	SZL	30	6	2016	30jun2016	Manzini	Matsapha	Matsapha	Retail		Shoprite U Save	Cigarettes	Dunhill	Courtleigh Blend	20	0	38	1.899999976158142	14.78269958496094	2.570572376251221	.1285286247730255
403	2	O14	Zimbabwe	USD	15	6	2016	15jun2016	Harare	Harare	Kuwadzana	Street Vendor		Redacted	Cigarettes	Madison	Toasted	20	0	2	.1000000014901161	1	2	.1000000014901161
595	2	O35	Zimbabwe	USD	5	7	2016	05jul2016	Harare	Harare	Borrowdale	Retail		Bon Marche	Cigarettes	Pacific	Mist	20	0	1.3	.0649999976158142	1	1.299999952316284	.0649999976158142
211	2	O23	South Africa	ZAR	12	7	2016	12jul2016	Limpopo	Giyani	Bendstore	Street Vendor		Redacted	Cigarettes	Dunhill	Courtleigh Blend	1	0	3	3	14.78269958496094	.2029399275779724	.2029399275779724
309	2	O14	Zimbabwe	USD	22	6	2016	22jun2016	Harare	Harare	Kuwadzana Phase 3	Street Vendor		Redacted		Everest	Menthol	20	0	2	.1000000014901161	1	2	.1000000014901161
866	2	O24	South Africa	ZAR	6	7	2016	06jul2016	Limpopo	Musina	Musina Centre	Retail		Spar	Cigarettes	Peter Stuyvesant	Blue	30	0	53	1.766666650772095	14.78269958496094	3.585272073745728	.1195090711116791
639	2	O13	South Africa	ZAR	5	7	2016	05jul2016	Gauteng	Johannesburg	Florida	Retail		Shoprite		Yes	Filter	20	0	19.49	.9745000004768372	14.78269958496094	1.318433046340942	.0659216493368149
246	2	5	Zimbabwe	USD	15	7	2016	15jul2016	Harare	Harare	Newlands	Retail		Bottle Store		Newbury	Extra Mild	20	0	2	.1000000014901161	1	2	.1000000014901161
1011	2	Oo7	South Africa	ZAR	12	7	2016	12jul2016	Gauteng	Soweto	Jabulani	Retail		Game		Liggett Ducat (L.D.)	Blue	20	0	22	1.100000023841858	14.78269958496094	1.488226175308228	.0744113102555275
246	2	5	Zimbabwe	USD	15	7	2016	15jul2016	Harare	Harare	Newlands	Retail		Bottle Store	Cigarettes	Dunhill	Blue	20	0	2	.1000000014901161	1	2	.1000000014901161
1283	2	38	Namibia	NAD	15	7	2016	15jul2016	Khomas	Windhoek	Katutura	Retail		Pick N Pay	Cigarettes	Vogue	Luxury Slim	20	0	39.99	1.999500036239624	14.78269958496094	2.705189228057861	.1352594643831253
748	2	O33	Eswatini	SZL	20	6	2016	20jun2016	Manzini	Malkerns	Malkerns	Retail		Phakama General	Cigarettes	Dunhill	Switch Black	1	0	3	3	14.78269958496094	.2029399275779724	.2029399275779724
1011	2	Oo7	South Africa	ZAR	12	7	2016	12jul2016	Gauteng	Soweto	Jabulani	Retail		Game		Rembrandt Van Rijn	Van Rijn	20	0	39.5	1.975000023841858	14.78269958496094	2.672042369842529	.133602112531662
639	2	O13	South Africa	ZAR	5	7	2016	05jul2016	Gauteng	Johannesburg	Florida	Retail		Shoprite	Cigarettes	Pall Mall	Blue	20	0	23.49	1.174499988555908	14.78269958496094	1.589019656181335	.0794509798288345
689	2	O11	South Africa	ZAR	29	6	2016	29jun2016	North West	Mahikeng	Next To Mafikeng Rail Road	Retail		Boxer	Cigarettes	Aspen	Blue	20	0	20	1	14.78269958496094	1.352932810783386	.0676466375589371
582	2	30	Zimbabwe	USD	13	6	2016	13jun2016	Harare	Harare	Borrowdale	Retail		Food Lovers Market	Cigarettes	Madison	Toasted	20	0	1.5	.0750000029802322	1	1.5	.0750000029802322
639	2	O13	South Africa	ZAR	5	7	2016	05jul2016	Gauteng	Johannesburg	Florida	Retail		Shoprite	Cigarettes	Voyager	Gold	20	0	20.49	1.024500012397766	14.78269958496094	1.386079668998718	.0693039819598198
1011	2	Oo7	South Africa	ZAR	12	7	2016	12jul2016	Gauteng	Soweto	Jabulani	Retail		Game	Cigarettes	Chesterfield	Soft Taste	20	0	25.5	1.274999976158142	14.78269958496094	1.724989414215088	.0862494707107544
874	2	O24	South Africa	ZAR	6	7	2016	06jul2016	Limpopo	Musina	Musina Centre	Street Vendor		Redacted	Cigarettes	Dunhill	Courtleigh Blend	1	0	3	3	14.78269958496094	.2029399275779724	.2029399275779724
150	2	Oo8	South Africa	ZAR	16	6	2016	16jun2016	Gauteng	Carletonville	Khutsong Tswana Section	Retail		Alibaba	Cigarettes	Chesterfield	Press 2 In 1	20	0	28	1.399999976158142	14.78269958496094	1.894106030464172	.0947052985429764
775	2	O33	Eswatini	SZL	24	6	2016	24jun2016	Hhohho	Mbabane	Mbabane Central Business District	Retail		Pick N Pay	Cigarettes	Peter Stuyvesant	Blue	10	0	18	1.799999952316284	14.78269958496094	1.217639565467834	.1217639595270157
639	2	O13	South Africa	ZAR	5	7	2016	05jul2016	Gauteng	Johannesburg	Florida	Retail		Shoprite	Cigarettes	Marlboro	Blue Ice	20	0	37.99	1.899500012397766	14.78269958496094	2.56989598274231	.1284947991371155
1011	2	Oo7	South Africa	ZAR	12	7	2016	12jul2016	Gauteng	Soweto	Jabulani	Retail		Game	Cigarettes	Glamour	Pinks	20	0	39.5	1.975000023841858	14.78269958496094	2.672042369842529	.133602112531662
1011	2	Oo7	South Africa	ZAR	12	7	2016	12jul2016	Gauteng	Soweto	Jabulani	Retail		Game	Cigarettes	Camel	Option	20	0	22.99	1.149500012397766	14.78269958496094	1.555196285247803	.0777598172426224
639	2	O13	South Africa	ZAR	5	7	2016	05jul2016	Gauteng	Johannesburg	Florida	Retail		Shoprite	Cigarettes	Dunhill	Courtleigh Blend	10	0	18.99	1.89900004863739	14.78269958496094	1.284609794616699	.1284609735012054
828	2	43	Lesotho	LSL	9	7	2016	09jul2016	Highlands	Mokhotlong	Mokhotlong	Retail		Shop_27	Cigarettes	Peter Stuyvesant	Red	20	0	37	1.850000023841858	14.78269958496094	2.502925872802734	.1251462996006012
701	2	O11	South Africa	ZAR	20	6	2016	20jun2016	North West	Mahikeng	Mahikeng Central Business District	Street Vendor		Redacted	Cigarettes	Peter Stuyvesant		1	0	3	3	14.78269958496094	.2029399275779724	.2029399275779724
639	2	O13	South Africa	ZAR	5	7	2016	05jul2016	Gauteng	Johannesburg	Florida	Retail		Shoprite	Cigarettes	Ransom	Filter	20	0	37.99	1.899500012397766	14.78269958496094	2.56989598274231	.1284947991371155
249	2	5	Zimbabwe	USD	15	7	2016	15jul2016	Harare	Harare	Belgravia	Retail		Bon Marche`	Cigarettes	Pacific	Breeze	20	0	1	.0500000007450581	1	1	.0500000007450581
617	2	O46	Zimbabwe	USD	1	7	2016	01jul2016	Harare	Harare	Avenues	Retail		Athienitis		Berkeley	Extra Mild	20	0	1.8	.0900000035762787	1	1.799999952316284	.0899999961256981		* Kirsten Edited This; The Fieldworker Made A Mess But Only 6 Entries So Not Worth Contacting Her To Do It
1003	2	Oo7	South Africa	ZAR	11	7	2016	11jul2016	Gauteng	Soweto	Dobsonville	Retail		Usave Liquor Store	Cigarettes	Peter Stuyvesant	Red Switch	20	0	34.99	1.749500036239624	14.78269958496094	2.366955995559692	.1183478012681007
752	2	O33	Eswatini	SZL	20	6	2016	20jun2016	Manzini	Malkerns	Malkerns	Street Vendor		Redacted		Grand Turismo (Gt)	Super Filtro	1	0	1	1	14.78269958496094	.0676466450095177	.0676466450095177
1012	2	Oo7	South Africa	ZAR	12	7	2016	12jul2016	Gauteng	Soweto	Dobsonville	Retail		Caltex Garage	Cigarettes	Dunhill	Switch Silver	20	0	43.5	2.174999952316284	14.78269958496094	2.942628860473633	.1471314430236816
307	2	O14	Zimbabwe	USD	22	6	2016	22jun2016	Harare	Harare	Kuwadzana Phase 3	Street Vendor		Redacted	Cigarettes	Pacific	Toasted	20	0	1	.0500000007450581	1	1	.0500000007450581
1011	2	Oo7	South Africa	ZAR	12	7	2016	12jul2016	Gauteng	Soweto	Jabulani	Retail		Game	Cigarettes	Marlboro	Red	20	0	38.5	1.924999952316284	14.78269958496094	2.604395866394043	.1302197873592377
1219	2	Oo1	Namibia	NAD	21	6	2016	21jun2016	Khomas	Windhoek	Windhoek Central Business District	Retail		Checkers Liquor Store	Cigarettes	Dunhill	King Size	20	0	37.99	1.899500012397766	14.78269958496094	2.56989598274231	.1284947991371155
247	2	5	Zimbabwe	USD	15	7	2016	15jul2016	Harare	Harare	Newlands	Retail		Zuva Garage	Cigarettes	Kingsgate	Filter	20	0	1.5	.0750000029802322	1	1.5	.0750000029802322
887	2	38	Namibia	NAD	4	7	2016	04jul2016	Oshana	Oshakati	Town	Retail		Shoprite (Yetu)	Cigarettes	Winston	Blue	20	0	23.79	1.189499974250793	14.78269958496094	1.609313607215881	.0804656818509102
1221	2	Oo1	Namibia	NAD	21	6	2016	21jun2016	Khomas	Windhoek	Windhoek Central Business District	Retail		Shoprite	Cigarettes	Peter Stuyvesant		20	0	34.99	1.749500036239624	14.78269958496094	2.366955995559692	.1183478012681007
518	2	O14	Zimbabwe	USD	18	6	2016	18jun2016	Harare	Harare	Kuwadzana	Street Vendor		Redacted	Cigarettes	Pacific	Toasted	20	0	1	.0500000007450581	1	1	.0500000007450581
889	2	38	Namibia	NAD	4	7	2016	04jul2016	Oshana	Oshakati	Town	Retail		Oshakati Liquor Store	Cigarettes	Kent	White	20	0	42.95	2.147500038146973	14.78269958496094	2.905423402786255	.1452711671590805
252	2	O14	Zimbabwe	USD	12	6	2016	12jun2016	Harare	Harare	Budiriro 3	Street Vendor		Redacted		Everest	Menthol	20	0	2	.1000000014901161	1	2	.1000000014901161
1283	2	38	Namibia	NAD	15	7	2016	15jul2016	Khomas	Windhoek	Katutura	Retail		Pick N Pay	Cigarettes	Camel		20	0	29.5	1.475000023841858	14.78269958496094	1.995576024055481	.099778801202774
186	2	20	South Africa	ZAR	25	6	2016	25jun2016	Eastern Cape	Fort Beaufort	Fort Beaufort	Street Vendor		Redacted	Cigarettes	Peter Stuyvesant	Filter	1	0	3	3	14.78269958496094	.2029399275779724	.2029399275779724
689	2	O11	South Africa	ZAR	29	6	2016	29jun2016	North West	Mahikeng	Next To Mafikeng Rail Road	Retail		Boxer	Cigarettes	Mills	Special Yellow	20	0	38	1.899999976158142	14.78269958496094	2.570572376251221	.1285286247730255
1011	2	Oo7	South Africa	ZAR	12	7	2016	12jul2016	Gauteng	Soweto	Jabulani	Retail		Game		Embassy	Blue	20	0	36.3	1.815000057220459	14.78269958496094	2.455573081970215	.1227786540985107
149	2	Oo8	South Africa	ZAR	16	6	2016	16jun2016	Gauteng	Carletonville	Khutsong Tswana Section	Retail		Crossway Shop	Cigarettes	Pall Mall	Red	1	0	2	2	14.78269958496094	.1352932900190353	.1352932900190353
518	2	O14	Zimbabwe	USD	18	6	2016	18jun2016	Harare	Harare	Kuwadzana	Street Vendor		Redacted		Everest	Menthol	20	0	1.9	.0949999988079071	1	1.899999976158142	.0949999988079071
1252	2	Oo1	Namibia	NAD	12	7	2016	12jul2016	Otjozondjupa	Okahandja	Okahandja Central Business District	Retail		Spar Tops Liquor Store	Cigarettes	Peter Stuyvesant	Blue Switch	20	0	36.35	1.817499995231628	14.78269958496094	2.458955526351929	.1229477748274803
586	2	30	Zimbabwe	USD	22	6	2016	22jun2016	Harare	Harare	Mt Pleasant	Retail		Zuva	Cigarettes	Kingsgate	King Size	20	0	1.5	.0750000029802322	1	1.5	.0750000029802322		Full Display In Har030R0708
247	2	5	Zimbabwe	USD	15	7	2016	15jul2016	Harare	Harare	Newlands	Retail		Zuva Garage		Newbury	Filter	20	0	2	.1000000014901161	1	2	.1000000014901161
520	2	O14	Zimbabwe	USD	18	6	2016	18jun2016	Harare	Harare	Kuwadzana	Street Vendor		Redacted	Cigarettes	Madison	Toasted	20	0	1.5	.0750000029802322	1	1.5	.0750000029802322
775	2	O33	Eswatini	SZL	24	6	2016	24jun2016	Hhohho	Mbabane	Mbabane Central Business District	Retail		Pick N Pay	Cigarettes	Peter Stuyvesant	Filter	20	0	35	1.75	14.78269958496094	2.367632389068604	.1183816194534302
904	2	O47	Mauritius	MUR	20	6	2016	20jun2016	Plaines Wilhems	Quatre Bornes	N/A	Retail		Dream Price	Cigarettes	Benson & Hedges		20	0	165	8.25	35.44300079345703	4.655362129211426	.2327681034803391
125	2	O47	Mauritius	MUR	17	6	2016	17jun2016	RivièRe Noire	Black River	La Preneuse	Retail		Engen La Preneuse	Cigarettes	Dunhill	Switch	20	0	165	8.25	35.44300079345703	4.655362129211426	.2327681034803391
1011	2	Oo7	South Africa	ZAR	12	7	2016	12jul2016	Gauteng	Soweto	Jabulani	Retail		Game	Cigarettes	Glamour	Menthol Slims	20	0	36.3	1.815000057220459	14.78269958496094	2.455573081970215	.1227786540985107
1011	2	Oo7	South Africa	ZAR	12	7	2016	12jul2016	Gauteng	Soweto	Jabulani	Retail		Game	Cigarettes	Dunhill	White	20	0	39.5	1.975000023841858	14.78269958496094	2.672042369842529	.133602112531662
1252	2	Oo1	Namibia	NAD	12	7	2016	12jul2016	Otjozondjupa	Okahandja	Okahandja Central Business District	Retail		Spar Tops Liquor Store	Cigarettes	Pall Mall	Menthol	20	0	25.29	1.264500021934509	14.78269958496094	1.71078360080719	.0855391770601273
1264	2	Oo1	Namibia	NAD	14	7	2016	14jul2016	Khomas	Windhoek	Klein Windhoek	Retail		Super Spar	Cigarettes	Benson & Hedges	Switch	20	0	30.25	1.512500047683716	14.78269958496094	2.046310901641846	.1023155450820923
1253	2	Oo1	Namibia	NAD	12	7	2016	12jul2016	Otjozondjupa	Okahandja	Okahandja Central Business District	Retail		Spar	Cigarettes	Pall Mall	Red	20	0	25.29	1.264500021934509	14.78269958496094	1.71078360080719	.0855391770601273
1011	2	Oo7	South Africa	ZAR	12	7	2016	12jul2016	Gauteng	Soweto	Jabulani	Retail		Game	Cigarettes	Atlantic	Coral	20	0	20	1	14.78269958496094	1.352932810783386	.0676466375589371
185	2	20	South Africa	ZAR	25	6	2016	25jun2016	Eastern Cape	Fort Beaufort	Fort Beaufort	Street Vendor		Redacted	Cigarettes	Peter Stuyvesant	Filter	1	0	2.5	2.5	14.78269958496094	.1691166013479233	.1691166013479233
884	2	O33	Eswatini	SZL	30	6	2016	30jun2016	Manzini	Matsapha	Matsapha	Retail		N/A	Cigarettes	Pall Mall	Blue	20	0	30	1.5	14.78269958496094	2.029399394989014	.1014699712395668
1028	2	O24	South Africa	ZAR	30	6	2016	30jun2016	Limpopo	Thohoyandou	Venda Plaza	Retail		Shoprite	Cigarettes	Marlboro	Ice Blast	20	0	37.99	1.899500012397766	14.78269958496094	2.56989598274231	.1284947991371155
913	2	20	South Africa	ZAR	22	6	2016	22jun2016	Eastern Cape	Queenstown	Queenstown	Retail		Protea Superspar	Cigarettes	Camel	Blue	20	0	37.5	1.875	14.78269958496094	2.536749124526978	.1268374621868134
248	2	5	Zimbabwe	USD	15	7	2016	15jul2016	Harare	Harare	Newlands	Retail		Bootleggers		Newbury	Extra Mild	20	0	1.8	.0900000035762787	1	1.799999952316284	.0899999961256981
636	2	O13	South Africa	ZAR	30	6	2016	30jun2016	Gauteng	Johannesburg	Wilropark	Retail		Spar	Cigarettes	Dunhill	Courtleigh Blend	10	0	19	1.899999976158142	14.78269958496094	1.28528618812561	.1285286247730255
1011	2	Oo7	South Africa	ZAR	12	7	2016	12jul2016	Gauteng	Soweto	Jabulani	Retail		Game	Cigarettes	Benson & Hedges	Fresh Menthol	20	0	26	1.299999952316284	14.78269958496094	1.758812665939331	.0879406332969666
866	2	O24	South Africa	ZAR	6	7	2016	06jul2016	Limpopo	Musina	Musina Centre	Retail		Spar	Cigarettes	Dunhill	Fine Cut Signature Blend	20	0	41.5	2.075000047683716	14.78269958496094	2.807335615158081	.1403667777776718
1253	2	Oo1	Namibia	NAD	12	7	2016	12jul2016	Otjozondjupa	Okahandja	Okahandja Central Business District	Retail		Spar	Cigarettes	Peter Stuyvesant	Menthol	20	0	36.35	1.817499995231628	14.78269958496094	2.458955526351929	.1229477748274803
1235	2	Oo1	Namibia	NAD	1	7	2016	01jul2016	Khomas	Windhoek	Kleine Kuppe	Retail		Spar Tops (Liquor Shop)	Cigarettes	Kent	Special White	20	0	38.9	1.945000052452087	14.78269958496094	2.631454467773438	.1315727233886719
364	2	O14	Zimbabwe	USD	23	6	2016	23jun2016	Harare	Harare	Kuwadzana Phase 3	Street Vendor		Redacted	Cigarettes	Pacific	Storm Toasted	20	0	1	.0500000007450581	1	1	.0500000007450581
681	2	O11	South Africa	ZAR	26	6	2016	26jun2016	North West	Mahikeng	Mahikeng Central Business District	Retail		Shoprite	Cigarettes	Dunhill	Signature Blend Blue	20	0	37.99	1.899500012397766	14.78269958496094	2.56989598274231	.1284947991371155
1110	2	31	South Africa	ZAR	2	7	2016	02jul2016	Limpopo	Tzaneen	Tzaneen Town	Street Vendor		Redacted	Cigarettes	Peter Stuyvesant	Filter	1	0	3	3	14.78269958496094	.2029399275779724	.2029399275779724
188	2	Oo7	South Africa	ZAR	17	6	2016	17jun2016	Limpopo	Giyani	Town	Retail		Shoprite	Cigarettes	Consulate	Laube	20	0	37.99	1.899500012397766	14.78269958496094	2.56989598274231	.1284947991371155
1233	2	Oo1	Namibia	NAD	1	7	2016	01jul2016	Khomas	Windhoek	Kleine Kuppe	Retail		Metro	Cigarettes	Vogue	Luxury Slim	20	0	36.99	1.849499940872192	14.78269958496094	2.502249240875244	.12511245906353
689	2	O11	South Africa	ZAR	29	6	2016	29jun2016	North West	Mahikeng	Next To Mafikeng Rail Road	Retail		Boxer	Cigarettes	Atlantic	Breeze	20	0	18.95	.9474999904632568	14.78269958496094	1.281903862953186	.0640951916575432
1012	2	Oo7	South Africa	ZAR	12	7	2016	12jul2016	Gauteng	Soweto	Dobsonville	Retail		Caltex Garage	Cigarettes	Dunhill	Courtleigh Blend	20	0	43.5	2.174999952316284	14.78269958496094	2.942628860473633	.1471314430236816
639	2	O13	South Africa	ZAR	5	7	2016	05jul2016	Gauteng	Johannesburg	Florida	Retail		Shoprite	Cigarettes	Craven A	Menthol	20	0	34.99	1.749500036239624	14.78269958496094	2.366955995559692	.1183478012681007
1011	2	Oo7	South Africa	ZAR	12	7	2016	12jul2016	Gauteng	Soweto	Jabulani	Retail		Game	Cigarettes	Dunhill	Courtleigh Blend	20	0	39.5	1.975000023841858	14.78269958496094	2.672042369842529	.133602112531662
716	2	O11	South Africa	ZAR	21	6	2016	21jun2016	North West	Mahikeng	Mahikeng Central Business District	Street Vendor		Redacted	Cigarettes	Rg	Imported Virginia Blend	20	0	10	.5	14.78269958496094	.6764664053916931	.0338233187794685
890	2	38	Namibia	NAD	5	7	2016	05jul2016	Oshana	Oshakati	Town	Retail		Woerman (Etango)	Cigarettes	Pall Mall	Red	20	0	24.99	1.249500036239624	14.78269958496094	1.690489649772644	.0845244824886322
184	2	20	South Africa	ZAR	25	6	2016	25jun2016	Eastern Cape	Fort Beaufort	Fort Beaufort	Street Vendor		Redacted	Cigarettes	Peter Stuyvesant	Filter	1	0	3	3	14.78269958496094	.2029399275779724	.2029399275779724
1028	2	O24	South Africa	ZAR	30	6	2016	30jun2016	Limpopo	Thohoyandou	Venda Plaza	Retail		Shoprite	Cigarettes	Winfield	King Size	20	0	34.99	1.749500036239624	14.78269958496094	2.366955995559692	.1183478012681007
1223	2	Oo1	Namibia	NAD	24	6	2016	24jun2016	Khomas	Windhoek	Klein Windhoek	Retail		Checkers	Cigarettes	Peter Stuyvesant	Blue	20	0	34.99	1.749500036239624	14.78269958496094	2.366955995559692	.1183478012681007
206	2	O23	South Africa	ZAR	5	7	2016	05jul2016	Limpopo	Giyani	Bendstore	Retail		Pick N Pay	Cigarettes	Dunhill	Courtleigh Blend	20	0	36	1.799999952316284	14.78269958496094	2.435279130935669	.1217639595270157
1011	2	Oo7	South Africa	ZAR	12	7	2016	12jul2016	Gauteng	Soweto	Jabulani	Retail		Game	Cigarettes	Dunhill	Blue	20	0	39.5	1.975000023841858	14.78269958496094	2.672042369842529	.133602112531662
248	2	5	Zimbabwe	USD	15	7	2016	15jul2016	Harare	Harare	Newlands	Retail		Bootleggers	Cigarettes	Dunhill	Switch Black	20	0	2	.1000000014901161	1	2	.1000000014901161
1258	2	Oo1	Namibia	NAD	12	7	2016	12jul2016	Otjozondjupa	Okahandja	Okahandja Central Business District	Retail		Pick 'N Pay	Cigarettes	Kent	Special White	20	0	39.99	1.999500036239624	14.78269958496094	2.705189228057861	.1352594643831253
1235	2	Oo1	Namibia	NAD	1	7	2016	01jul2016	Khomas	Windhoek	Kleine Kuppe	Retail		Spar Tops (Liquor Shop)	Cigarettes	Winston	Slide Blue	20	0	24.2	1.210000038146973	14.78269958496094	1.637048721313477	.0818524360656738
502	2	O14	Zimbabwe	USD	17	6	2016	17jun2016	Harare	Harare	Kuwadzana	Street Vendor		Redacted		Everest	Menthol	20	0	1.5	.0750000029802322	1	1.5	.0750000029802322
680	2	O11	South Africa	ZAR	25	6	2016	25jun2016	North West	Mahikeng	Mahikeng Central Business District	Retail		Freeway Fish And Chips	Cigarettes	Craven A	Menthol	10	0	20	2	14.78269958496094	1.352932810783386	.1352932751178741
1237	2	Oo1	Namibia	NAD	1	7	2016	01jul2016	Khomas	Windhoek	Kleine Kuppe	Retail		Super Spar	Cigarettes	Peter Stuyvesant	Blue Switch	20	0	35	1.75	14.78269958496094	2.367632389068604	.1183816194534302
957	2	20	South Africa	ZAR	22	6	2016	22jun2016	Eastern Cape	Queenstown	Queenstown	Street Vendor		Redacted	Cigarettes	Dunhill	Courtleigh Blend	1	0	3	3	14.78269958496094	.2029399275779724	.2029399275779724
1011	2	Oo7	South Africa	ZAR	12	7	2016	12jul2016	Gauteng	Soweto	Jabulani	Retail		Game	Cigarettes	Chesterfield	Blue	30	0	44.5	1.483333349227905	14.78269958496094	3.010275602340698	.1003425195813179
1012	2	Oo7	South Africa	ZAR	12	7	2016	12jul2016	Gauteng	Soweto	Dobsonville	Retail		Caltex Garage	Cigarettes	Pall Mall	Cool Boost	20	0	26	1.299999952316284	14.78269958496094	1.758812665939331	.0879406332969666
249	2	5	Zimbabwe	USD	15	7	2016	15jul2016	Harare	Harare	Belgravia	Retail		Bon Marche`	Cigarettes	Dunhill	Switch Black	20	0	2	.1000000014901161	1	2	.1000000014901161
702	2	O11	South Africa	ZAR	20	6	2016	20jun2016	North West	Mahikeng	Mahikeng Central Business District	Street Vendor		Redacted	Cigarettes	Peter Stuyvesant	Filter	1	0	2.5	2.5	14.78269958496094	.1691166013479233	.1691166013479233		Foreign Owned
246	2	5	Zimbabwe	USD	15	7	2016	15jul2016	Harare	Harare	Newlands	Retail		Bottle Store	Cigarettes	Dunhill	Red	20	0	2	.1000000014901161	1	2	.1000000014901161
1243	2	Oo1	Namibia	NAD	7	7	2016	07jul2016	Khomas	Windhoek	Suiderhof	Retail		Pick 'N Pay Liquor	Cigarettes	Camel	Activate	20	0	29.5	1.475000023841858	14.78269958496094	1.995576024055481	.099778801202774
1253	2	Oo1	Namibia	NAD	12	7	2016	12jul2016	Otjozondjupa	Okahandja	Okahandja Central Business District	Retail		Spar		Liggett Ducat (L.D.)	Menthol	20	0	20.09	1.004500031471252	14.78269958496094	1.359021067619324	.0679510533809662
712	2	O11	South Africa	ZAR	21	6	2016	21jun2016	North West	Mahikeng	Mahikeng Central Business District	Street Vendor		Redacted	Cigarettes	Marlboro	Blue Ice	20	0	35	1.75	14.78269958496094	2.367632389068604	.1183816194534302		Foreign Owned
680	2	O11	South Africa	ZAR	25	6	2016	25jun2016	North West	Mahikeng	Mahikeng Central Business District	Retail		Freeway Fish And Chips	Cigarettes	Craven A	Menthol	20	0	39	1.950000047683716	14.78269958496094	2.638219118118286	.1319109499454498
522	2	O14	Zimbabwe	USD	18	6	2016	18jun2016	Harare	Harare	Kuwadzana	Street Vendor		Redacted	Cigarettes	Pacific	Breeze Menthol	20	0	1	.0500000007450581	1	1	.0500000007450581
1281	2	38	Namibia	NAD	13	7	2016	13jul2016	Khomas	Windhoek	Academia	Retail		Academia Service Station	Cigarettes	Dunhill	King Size	20	0	44.5	2.224999904632568	14.78269958496094	3.010275602340698	.1505137830972672
758	2	O33	Eswatini	SZL	29	6	2016	29jun2016	Manzini	Manzini	Manzini Central Business District	Retail		Price Busters Supermarket	Cigarettes	Dunhill	Courtleigh Blend	20	0	40	2	14.78269958496094	2.705865621566772	.1352932751178741
527	2	O14	Zimbabwe	USD	18	6	2016	18jun2016	Harare	Harare	Kuwadzana	Street Vendor		Redacted	Cigarettes	Madison	Toasted	20	0	2	.1000000014901161	1	2	.1000000014901161
1253	2	Oo1	Namibia	NAD	12	7	2016	12jul2016	Otjozondjupa	Okahandja	Okahandja Central Business District	Retail		Spar		Liggett Ducat (L.D.)	Red	20	0	20.09	1.004500031471252	14.78269958496094	1.359021067619324	.0679510533809662
1276	2	38	Namibia	NAD	24	6	2016	24jun2016	Khomas	Windhoek	Town	Retail		Engen Service Station	Cigarettes	Kent		20	0	47.95	2.397500038146973	14.78269958496094	3.243656635284424	.1621828377246857
639	2	O13	South Africa	ZAR	5	7	2016	05jul2016	Gauteng	Johannesburg	Florida	Retail		Shoprite	Cigarettes	Camel	Activate Yellow	20	0	29.89	1.494500041007996	14.78269958496094	2.021958112716675	.1010979041457176
1223	2	Oo1	Namibia	NAD	24	6	2016	24jun2016	Khomas	Windhoek	Klein Windhoek	Retail		Checkers	Cigarettes	Winston	Menthol	20	0	23.79	1.189499974250793	14.78269958496094	1.609313607215881	.0804656818509102
900	2	O47	Mauritius	MUR	15	6	2016	15jun2016	Plaines Wilhems	Quatre Bornes	N/A	Retail		London Way	Cigarettes	Dunhill	Switch	20	0	165	8.25	35.44300079345703	4.655362129211426	.2327681034803391
183	2	20	South Africa	ZAR	25	6	2016	25jun2016	Eastern Cape	Fort Beaufort	Fort Beaufort	Street Vendor		Redacted		Chicago	Virginia Blend	1	0	1.5	1.5	14.78269958496094	.1014699637889862	.1014699637889862
663	2	O17	Zimbabwe	USD	20	6	2016	20jun2016	Midlands	Kwekwe	Kwekwe Central Business District	Street Vendor		Redacted	Cigarettes	Madison	Toasted	1	0	.1	.1000000014901161	1	.1000000014901161	.1000000014901161
837	2	43	Lesotho	LSL	9	7	2016	09jul2016	Highlands	Mokhotlong	Mokhotlong	Retail		Shop_30	Cigarettes	Craven A	Menthol	1	0	2	2	14.78269958496094	.1352932900190353	.1352932900190353
688	2	O11	South Africa	ZAR	29	6	2016	29jun2016	North West	Mahikeng	Mmabatho	Retail		Ok Foods	Cigarettes	Lexington	Toasted	20	0	34.99	1.749500036239624	14.78269958496094	2.366955995559692	.1183478012681007
637	2	O13	South Africa	ZAR	4	7	2016	04jul2016	Gauteng	Johannesburg	Clearwater	Retail		Jj Cale	Cigarettes	Benson & Hedges	Blue	20	0	25	1.25	14.78269958496094	1.691166043281555	.0845583006739616
1256	2	Oo1	Namibia	NAD	12	7	2016	12jul2016	Otjozondjupa	Okahandja	Okahandja Central Business District	Retail		Spes Bona Mark	Cigarettes	Camel		20	0	32.95	1.647500038146973	14.78269958496094	2.228956937789917	.111447848379612		Price List Is On Win001R4207
638	2	O13	South Africa	ZAR	5	7	2016	05jul2016	Gauteng	Johannesburg	Horison	Retail		Checkers	Cigarettes	Vogue	Luxury Slims	20	0	37.99	1.899500012397766	14.78269958496094	2.56989598274231	.1284947991371155
1012	2	Oo7	South Africa	ZAR	12	7	2016	12jul2016	Gauteng	Soweto	Dobsonville	Retail		Caltex Garage	Cigarettes	Dunhill	Courtleigh Blend	10	0	22	2.200000047683716	14.78269958496094	1.488226175308228	.148822620511055
888	2	38	Namibia	NAD	4	7	2016	04jul2016	Oshana	Oshakati	Town	Retail		Oneshila Engen Service Station	Cigarettes	Camel		20	0	48.5	2.424999952316284	14.78269958496094	3.280862092971802	.1640430986881256
1276	2	38	Namibia	NAD	24	6	2016	24jun2016	Khomas	Windhoek	Town	Retail		Engen Service Station	Cigarettes	Chesterfield	Cool Taste	20	0	32.95	1.647500038146973	14.78269958496094	2.228956937789917	.111447848379612
775	2	O33	Eswatini	SZL	24	6	2016	24jun2016	Hhohho	Mbabane	Mbabane Central Business District	Retail		Pick N Pay	Cigarettes	Marlboro	Gold Beyond	20	0	27.99	1.399500012397766	14.78269958496094	1.893429517745972	.0946714729070663
168	2	O47	Mauritius	MUR	14	6	2016	14jun2016	RivièRe Noire	Flic En Flac	N/A	Retail		Boutique Bombey	Cigarettes	Dunhill	Blue	20	0	165	8.25	35.44300079345703	4.655362129211426	.2327681034803391
639	2	O13	South Africa	ZAR	5	7	2016	05jul2016	Gauteng	Johannesburg	Florida	Retail		Shoprite	Cigarettes	Peter Stuyvesant	Red Switch	20	0	31.49	1.57449996471405	14.78269958496094	2.130192756652832	.1065096408128738
1012	2	Oo7	South Africa	ZAR	12	7	2016	12jul2016	Gauteng	Soweto	Dobsonville	Retail		Caltex Garage	Cigarettes	Kent		20	0	43.5	2.174999952316284	14.78269958496094	2.942628860473633	.1471314430236816
161	2	Oo7	South Africa	ZAR	28	6	2016	28jun2016	Limpopo	Dendron	Dendron	Retail		Pits Liquour	Cigarettes	Peter Stuyvesant	Filter	30	0	53	1.766666650772095	14.78269958496094	3.585272073745728	.1195090711116791
1012	2	Oo7	South Africa	ZAR	12	7	2016	12jul2016	Gauteng	Soweto	Dobsonville	Retail		Caltex Garage	Cigarettes	Dunhill	Fine Cut Menthol	20	0	45	2.25	14.78269958496094	3.044098854064941	.1522049456834793
1012	2	Oo7	South Africa	ZAR	12	7	2016	12jul2016	Gauteng	Soweto	Dobsonville	Retail		Caltex Garage	Cigarettes	Consulate	Cork Tipped Virginia	20	0	43.5	2.174999952316284	14.78269958496094	2.942628860473633	.1471314430236816
1100	2	31	South Africa	ZAR	15	7	2016	15jul2016	Limpopo	Turfloop	Mankweng / Polokwane	Street Vendor		Redacted	Cigarettes	Dunhill	Courtleigh Blend	1	0	3	3	14.78269958496094	.2029399275779724	.2029399275779724
884	2	O33	Eswatini	SZL	30	6	2016	30jun2016	Manzini	Matsapha	Matsapha	Retail		N/A	Cigarettes	Consulate	Filter	20	0	46	2.299999952316284	14.78269958496094	3.111745595932007	.1555872857570648
1012	2	Oo7	South Africa	ZAR	12	7	2016	12jul2016	Gauteng	Soweto	Dobsonville	Retail		Caltex Garage	Cigarettes	Dunhill	Switch	20	0	43.5	2.174999952316284	14.78269958496094	2.942628860473633	.1471314430236816
1153	2	O4O	Zimbabwe	USD	28	6	2016	28jun2016	Matabeleland North	Victoria Falls	Chinotimba Township	Retail		Kushinga Tuck Shop		Everest	Menthol	1	0	.1	.1000000014901161	1	.1000000014901161	.1000000014901161
1012	2	Oo7	South Africa	ZAR	12	7	2016	12jul2016	Gauteng	Soweto	Dobsonville	Retail		Caltex Garage	Cigarettes	Peter Stuyvesant	Menthol Boost	10	0	22	2.200000047683716	14.78269958496094	1.488226175308228	.148822620511055
1012	2	Oo7	South Africa	ZAR	12	7	2016	12jul2016	Gauteng	Soweto	Dobsonville	Retail		Caltex Garage	Cigarettes	Camel	Classic	20	0	43	2.150000095367432	14.78269958496094	2.90880560874939	.1454402804374695
1012	2	Oo7	South Africa	ZAR	12	7	2016	12jul2016	Gauteng	Soweto	Dobsonville	Retail		Caltex Garage	Cigarettes	Dunhill	Courtleigh Blend	20	0	43.5	2.174999952316284	14.78269958496094	2.942628860473633	.1471314430236816
147	2	Oo8	South Africa	ZAR	16	6	2016	16jun2016	Gauteng	Carletonville	Khutsong Extension 001	Retail		Choppies	Cigarettes	Craven A	S Menthol	10	0	17.95	1.794999957084656	14.78269958496094	1.21425724029541	.1214257255196571
1012	2	Oo7	South Africa	ZAR	12	7	2016	12jul2016	Gauteng	Soweto	Dobsonville	Retail		Caltex Garage	Cigarettes	Marlboro	Silver	20	0	41	2.049999952316284	14.78269958496094	2.773512363433838	.1386756151914597
506	2	O14	Zimbabwe	USD	17	6	2016	17jun2016	Harare	Harare	Kuwadzana	Street Vendor		Redacted		Everest	Menthol	20	0	1.5	.0750000029802322	1	1.5	.0750000029802322
1276	2	38	Namibia	NAD	24	6	2016	24jun2016	Khomas	Windhoek	Town	Retail		Engen Service Station	Cigarettes	Dunhill	Signature Blend	20	0	47.5	2.375	14.78269958496094	3.213215589523315	.1606607735157013
639	2	O13	South Africa	ZAR	5	7	2016	05jul2016	Gauteng	Johannesburg	Florida	Retail		Shoprite	Cigarettes	Winston	Red	20	0	25.99	1.299499988555908	14.78269958496094	1.75813627243042	.0879068151116371
680	2	O11	South Africa	ZAR	25	6	2016	25jun2016	North West	Mahikeng	Mahikeng Central Business District	Retail		Freeway Fish And Chips	Cigarettes	Craven A	Super Length	20	0	40	2	14.78269958496094	2.705865621566772	.1352932751178741
1012	2	Oo7	South Africa	ZAR	12	7	2016	12jul2016	Gauteng	Soweto	Dobsonville	Retail		Caltex Garage	Cigarettes	Peter Stuyvesant	Filter	1	0	2	2	14.78269958496094	.1352932900190353	.1352932900190353
677	2	O11	South Africa	ZAR	24	6	2016	24jun2016	North West	Mahikeng	Choppies Value Centre	Retail		Spar	Cigarettes	Rothmans	Blue King Size	20	0	35	1.75	14.78269958496094	2.367632389068604	.1183816194534302
1228	2	Oo1	Namibia	NAD	26	6	2016	26jun2016	Khomas	Windhoek	Olympia	Retail		Woermann & Brock	Cigarettes	Peter Stuyvesant	Blue	20	0	37.99	1.899500012397766	14.78269958496094	2.56989598274231	.1284947991371155
937	2	20	South Africa	ZAR	17	6	2016	17jun2016	Eastern Cape	Queenstown	Queenstown	Street Vendor		Redacted		Sevilles	King Size	1	0	1	1	14.78269958496094	.0676466450095177	.0676466450095177
927	2	20	South Africa	ZAR	17	6	2016	17jun2016	Eastern Cape	Queenstown	Queenstown	Street Vendor		Redacted		Sevilles	King Size	1	0	1	1	14.78269958496094	.0676466450095177	.0676466450095177
1257	2	Oo1	Namibia	NAD	12	7	2016	12jul2016	Otjozondjupa	Okahandja	Okahandja Central Business District	Retail		Shoprite	Cigarettes	Pall Mall	Menthol	20	0	24.39	1.219499945640564	14.78269958496094	1.649901628494263	.0824950784444809		Price List Is On Win001R4302
638	2	O13	South Africa	ZAR	5	7	2016	05jul2016	Gauteng	Johannesburg	Horison	Retail		Checkers	Cigarettes	Camel	Classic	20	0	44	2.200000047683716	14.78269958496094	2.976452350616455	.148822620511055
251	2	O14	Zimbabwe	USD	12	6	2016	12jun2016	Harare	Harare	Budiriro 3	Street Vendor		Redacted		Everest	Menthol	20	0	2	.1000000014901161	1	2	.1000000014901161
639	2	O13	South Africa	ZAR	5	7	2016	05jul2016	Gauteng	Johannesburg	Florida	Retail		Shoprite	Cigarettes	Mills		20	0	37.99	1.899500012397766	14.78269958496094	2.56989598274231	.1284947991371155
666	2	004	South Africa	ZAR	13	7	2016	13jul2016	KwaZulu-Natal	Ladysmith	Egerton	Retail		Spar - De Francas	Cigarettes	Camel	Blue	20	0	39.99	1.999500036239624	14.78269958496094	2.705189228057861	.1352594643831253
299	2	O14	Zimbabwe	USD	22	6	2016	22jun2016	Harare	Harare	Kuwadzana Phase 3	Street Vendor		Redacted		Everest	Menthol	20	0	2	.1000000014901161	1	2	.1000000014901161
1038	2	O24	South Africa	ZAR	20	6	2016	20jun2016	Limpopo	Thohoyandou	Miluwani	Street Vendor		Redacted	Cigarettes	Peter Stuyvesant	Extra Mild	1	0	3	3	14.78269958496094	.2029399275779724	.2029399275779724
145	2	37	South Africa	ZAR	23	6	2016	23jun2016	Western Cape	Cape Town	Gugulethu	Street Vendor		Redacted	Cigarettes	Craven A	Green	1	0	2.5	2.5	14.78269958496094	.1691166013479233	.1691166013479233
687	2	O11	South Africa	ZAR	29	6	2016	29jun2016	North West	Mahikeng	Crossing Mall (Mmabatho)	Retail		Pick N Pay	Cigarettes	Dunhill	Master Blend Red	20	0	38	1.899999976158142	14.78269958496094	2.570572376251221	.1285286247730255
1012	2	Oo7	South Africa	ZAR	12	7	2016	12jul2016	Gauteng	Soweto	Dobsonville	Retail		Caltex Garage	Cigarettes	Dunhill	White	20	0	43.5	2.174999952316284	14.78269958496094	2.942628860473633	.1471314430236816
1012	2	Oo7	South Africa	ZAR	12	7	2016	12jul2016	Gauteng	Soweto	Dobsonville	Retail		Caltex Garage	Cigarettes	Marlboro	Blue Ice	20	0	40.5	2.025000095367432	14.78269958496094	2.739689111709595	.1369844526052475
524	2	O14	Zimbabwe	USD	18	6	2016	18jun2016	Harare	Harare	Kuwadzana	Street Vendor		Redacted	Cigarettes	Madison	Toasted	20	0	2	.1000000014901161	1	2	.1000000014901161
1053	2	O24	South Africa	ZAR	5	7	2016	05jul2016	Limpopo	Thohoyandou	Khubvi	Street Vendor		Redacted	Cigarettes	Peter Stuyvesant	Filter	1	0	3	3	14.78269958496094	.2029399275779724	.2029399275779724
884	2	O33	Eswatini	SZL	30	6	2016	30jun2016	Manzini	Matsapha	Matsapha	Retail		N/A	Cigarettes	Peter Stuyvesant	Blue	20	0	46	2.299999952316284	14.78269958496094	3.111745595932007	.1555872857570648
1241	2	Oo1	Namibia	NAD	6	7	2016	06jul2016	Khomas	Windhoek	Klein Windhoek	Retail		Klein Windhoek Supermarket	Cigarettes	Camel	Activate	200	0	299	1.495000004768372	14.78269958496094	20.22634696960449	.1011317372322083
1283	2	38	Namibia	NAD	15	7	2016	15jul2016	Khomas	Windhoek	Katutura	Retail		Pick N Pay	Cigarettes	Camel	Classic	20	0	41.99	2.099499940872192	14.78269958496094	2.840482473373413	.1420241296291351
639	2	O13	South Africa	ZAR	5	7	2016	05jul2016	Gauteng	Johannesburg	Florida	Retail		Shoprite	Cigarettes	Dunhill	White	20	0	37.99	1.899500012397766	14.78269958496094	2.56989598274231	.1284947991371155
575	2	O29	Zimbabwe	USD	15	7	2016	15jul2016	Harare	Harare	Tafara	Street Vendor		Redacted	Cigarettes	Madison	Toasted	20	0	2	.1000000014901161	1	2	.1000000014901161
189	2	Oo7	South Africa	ZAR	17	6	2016	17jun2016	Limpopo	Giyani	Town	Retail		Boxer		Boxer	Filter	20	0	17.5	.875	14.78269958496094	1.183816194534302	.0591908097267151
1237	2	Oo1	Namibia	NAD	1	7	2016	01jul2016	Khomas	Windhoek	Kleine Kuppe	Retail		Super Spar		Liggett Ducat (L.D.)	Menthol	20	0	19.8	.9900000095367432	14.78269958496094	1.339403510093689	.0669701769948006
277	2	O14	Zimbabwe	USD	21	6	2016	21jun2016	Harare	Harare	Kuwadzana Phase 3	Street Vendor		Redacted	Cigarettes	Madison	Toasted	20	0	1.9	.0949999988079071	1	1.899999976158142	.0949999988079071
875	2	O24	South Africa	ZAR	6	7	2016	06jul2016	Limpopo	Musina	Musina Centre	Street Vendor		Redacted	Cigarettes	Dunhill	Courtleigh Blend	1	0	3	3	14.78269958496094	.2029399275779724	.2029399275779724
1230	2	Oo1	Namibia	NAD	29	6	2016	29jun2016	Khomas	Windhoek	Ludwigsdorf	Retail		Ludwigsdorf Bottle Store	Cigarettes	Benson & Hedges	Special Red	200	0	308.75	1.543750047683716	14.78269958496094	20.88590049743652	.1044295057654381
1233	2	Oo1	Namibia	NAD	1	7	2016	01jul2016	Khomas	Windhoek	Kleine Kuppe	Retail		Metro	Cigarettes	Benson & Hedges	Switch	200	0	284.99	1.424950003623962	14.78269958496094	19.27861595153809	.0963930785655975
1012	2	Oo7	South Africa	ZAR	12	7	2016	12jul2016	Gauteng	Soweto	Dobsonville	Retail		Caltex Garage	Cigarettes	Rothmans	Blue	20	0	40	2	14.78269958496094	2.705865621566772	.1352932751178741
639	2	O13	South Africa	ZAR	5	7	2016	05jul2016	Gauteng	Johannesburg	Florida	Retail		Shoprite	Cigarettes	Vogue	Luxury Slims	20	0	37.99	1.899500012397766	14.78269958496094	2.56989598274231	.1284947991371155
639	2	O13	South Africa	ZAR	5	7	2016	05jul2016	Gauteng	Johannesburg	Florida	Retail		Shoprite	Cigarettes	Camel		20	0	29.89	1.494500041007996	14.78269958496094	2.021958112716675	.1010979041457176
892	2	Oo9	Botswana	BWP	27	6	2016	27jun2016	Central	Palapye	N/A	Retail		Sefalana Shopper	Cigarettes	Rothmans		20	0	43.5	2.174999952316284	10.90470027923584	3.989105463027954	.1994552761316299
524	2	O14	Zimbabwe	USD	18	6	2016	18jun2016	Harare	Harare	Kuwadzana	Street Vendor		Redacted		Everest	Menthol	20	0	2	.1000000014901161	1	2	.1000000014901161
639	2	O13	South Africa	ZAR	5	7	2016	05jul2016	Gauteng	Johannesburg	Florida	Retail		Shoprite	Cigarettes	Craven A	Menthol	10	0	17.49	1.748999953269958	14.78269958496094	1.183139801025391	.1183139830827713
1013	2	Oo7	South Africa	ZAR	15	7	2016	15jul2016	Gauteng	Soweto	Snake Park	Retail		David Spaza Shop	Cigarettes	Rg	Blue	1	0	.5	.5	14.78269958496094	.0338233225047588	.0338233225047588
779	2	O33	Eswatini	SZL	27	6	2016	27jun2016	Hhohho	Mbabane	Mbabane Central Business District	Retail		Saverite Supermarket	Cigarettes	Pall Mall	Blue	20	0	29	1.450000047683716	14.78269958496094	1.961752653121948	.0980876311659813
943	2	20	South Africa	ZAR	17	6	2016	17jun2016	Eastern Cape	Queenstown	Queenstown	Street Vendor		Redacted	Cigarettes	Dunhill	Courtleigh Blend	1	0	3	3	14.78269958496094	.2029399275779724	.2029399275779724
1014	2	Oo7	South Africa	ZAR	15	7	2016	15jul2016	Gauteng	Soweto	Snake Park	Retail		Mary'S Super Spaza	Cigarettes	Craven A	Menthol	20	0	33.5	1.674999952316284	14.78269958496094	2.266162633895874	.1133081316947937
748	2	O33	Eswatini	SZL	20	6	2016	20jun2016	Manzini	Malkerns	Malkerns	Retail		Phakama General	Cigarettes	Dunhill	Courtleigh Blend	1	0	3	3	14.78269958496094	.2029399275779724	.2029399275779724
147	2	Oo8	South Africa	ZAR	16	6	2016	16jun2016	Gauteng	Carletonville	Khutsong Extension 001	Retail		Choppies	Cigarettes	Peter Stuyvesant	Blue	10	0	17.5	1.75	14.78269958496094	1.183816194534302	.1183816194534302
1123	2	O4O	Zimbabwe	USD	20	6	2016	20jun2016	Matabeleland North	Victoria Falls	Elephants Walk	Retail		Jairos Jiri Craft Shop	Cigarettes	Madison	Toasted	20	0	2	.1000000014901161	1	2	.1000000014901161
770	2	O33	Eswatini	SZL	30	6	2016	30jun2016	Manzini	Matsapha	Matsapha	Retail		Spar	Cigarettes	Peter Stuyvesant	Filter	10	0	18.99	1.89900004863739	14.78269958496094	1.284609794616699	.1284609735012054
738	2	O11	South Africa	ZAR	28	6	2016	28jun2016	North West	Mahikeng	Opposite Mafikeng Cemetary	Street Vendor		Redacted	Cigarettes	Dunhill	Courtleigh Blend	20	0	2.5	.125	14.78269958496094	.1691166013479233	.0084558296948671
172	2	O47	Mauritius	MUR	14	6	2016	14jun2016	RivièRe Noire	Flic En Flac	N/A	Retail		Shoppie	Cigarettes	Dunhill	Blue	20	0	165	8.25	35.44300079345703	4.655362129211426	.2327681034803391
208	2	O23	South Africa	ZAR	5	7	2016	05jul2016	Limpopo	Giyani	Bendstore	Retail		Boxer Supercity	Cigarettes	Dunhill	Courtleigh Blend	20	0	38	1.899999976158142	14.78269958496094	2.570572376251221	.1285286247730255
1283	2	38	Namibia	NAD	15	7	2016	15jul2016	Khomas	Windhoek	Katutura	Retail		Pick N Pay	Cigarettes	Peter Stuyvesant	Blue To Mint	20	0	36.99	1.849499940872192	14.78269958496094	2.502249240875244	.12511245906353
1228	2	Oo1	Namibia	NAD	26	6	2016	26jun2016	Khomas	Windhoek	Olympia	Retail		Woermann & Brock		Liggett Ducat (L.D.)	Menthol	20	0	24.99	1.249500036239624	14.78269958496094	1.690489649772644	.0845244824886322
213	2	O23	South Africa	ZAR	12	7	2016	12jul2016	Limpopo	Giyani	Bendstore	Street Vendor		Redacted	Cigarettes	Dunhill	Courtleigh Blend	1	0	3	3	14.78269958496094	.2029399275779724	.2029399275779724
866	2	O24	South Africa	ZAR	6	7	2016	06jul2016	Limpopo	Musina	Musina Centre	Retail		Spar	Cigarettes	Consulate	Menthol	20	0	38	1.899999976158142	14.78269958496094	2.570572376251221	.1285286247730255
1111	2	31	South Africa	ZAR	2	7	2016	02jul2016	Limpopo	Tzaneen	Tzaneen Town	Street Vendor		Redacted	Cigarettes	Peter Stuyvesant	Filter	1	0	2.5	2.5	14.78269958496094	.1691166013479233	.1691166013479233
1122	2	O4O	Zimbabwe	USD	20	6	2016	20jun2016	Matabeleland North	Victoria Falls	Victoria Falls Central Business District	Retail		Seven To 11	Cigarettes	Dunhill	Master Blend Red	20	0	2.5	.125	1	2.5	.125
1234	2	Oo1	Namibia	NAD	1	7	2016	01jul2016	Khomas	Windhoek	Kleine Kuppe	Retail		Pick 'N Pay Liquor	Cigarettes	Camel		20	0	29.5	1.475000023841858	14.78269958496094	1.995576024055481	.099778801202774
1017	2	Oo7	South Africa	ZAR	12	7	2016	12jul2016	Gauteng	Soweto	Dobsonville	Street Vendor		Redacted	Cigarettes	Dunhill	Courtleigh Blend	1	0	3	3	14.78269958496094	.2029399275779724	.2029399275779724
1255	2	Oo1	Namibia	NAD	12	7	2016	12jul2016	Otjozondjupa	Okahandja	Okahandja Central Business District	Retail		Woermann & Brock	Cigarettes	Peter Stuyvesant	Menthol	20	0	35.45	1.772500038146973	14.78269958496094	2.398073434829712	.1199036687612534
247	2	5	Zimbabwe	USD	15	7	2016	15jul2016	Harare	Harare	Newlands	Retail		Zuva Garage	Cigarettes	Pacific	Mist	20	0	1.5	.0750000029802322	1	1.5	.0750000029802322
641	2	O13	South Africa	ZAR	1	7	2016	01jul2016	Gauteng	Johannesburg	Roodepoort North	Street Vendor		Redacted	Cigarettes	Dunhill	Courtleigh Blend	25	0	36	1.440000057220459	14.78269958496094	2.435279130935669	.0974111631512642
641	2	O13	South Africa	ZAR	1	7	2016	01jul2016	Gauteng	Johannesburg	Roodepoort North	Street Vendor		Redacted	Cigarettes	Craven A	Menthol	20	0	35	1.75	14.78269958496094	2.367632389068604	.1183816194534302
642	2	O13	South Africa	ZAR	1	7	2016	01jul2016	Gauteng	Johannesburg	Roodepoort North	Street Vendor		Redacted	Cigarettes	Craven A	Menthol	20	0	60	3	14.78269958496094	4.058798789978027	.2029399424791336
642	2	O13	South Africa	ZAR	1	7	2016	01jul2016	Gauteng	Johannesburg	Roodepoort North	Street Vendor		Redacted	Cigarettes	Dunhill	Courtleigh Blend	25	0	30	1.200000047683716	14.78269958496094	2.029399394989014	.0811759755015373
749	2	O33	Eswatini	SZL	20	6	2016	20jun2016	Manzini	Malkerns	Malkerns	Retail		Haji Barkat	Cigarettes	Dunhill	Courtleigh Blend	20	0	40	2	14.78269958496094	2.705865621566772	.1352932751178741
253	2	O14	Zimbabwe	USD	12	6	2016	12jun2016	Harare	Harare	Budiriro 3	Street Vendor		Redacted		Chelsea	Menthol	20	0	.5	.025000000372529	1	.5	.025000000372529
648	2	O13	South Africa	ZAR	1	7	2016	01jul2016	Gauteng	Johannesburg	Roodepoort North	Street Vendor		Redacted	Cigarettes	Westleigh	Filter	20	0	8	.4000000059604645	14.78269958496094	.5411731600761414	.027058657258749
1003	2	Oo7	South Africa	ZAR	11	7	2016	11jul2016	Gauteng	Soweto	Dobsonville	Retail		Usave Liquor Store	Cigarettes	Ransom	Select	20	0	37.99	1.899500012397766	14.78269958496094	2.56989598274231	.1284947991371155
779	2	O33	Eswatini	SZL	27	6	2016	27jun2016	Hhohho	Mbabane	Mbabane Central Business District	Retail		Saverite Supermarket	Cigarettes	Kent		20	0	41.95	2.097500085830688	14.78269958496094	2.837776660919189	.141888827085495
1019	2	Oo7	South Africa	ZAR	12	7	2016	12jul2016	Gauteng	Soweto	Jabulani	Street Vendor		Redacted	Cigarettes	Savannah	Blue	1	0	1	1	14.78269958496094	.0676466450095177	.0676466450095177
1283	2	38	Namibia	NAD	15	7	2016	15jul2016	Khomas	Windhoek	Katutura	Retail		Pick N Pay	Cigarettes	Marlboro	Red Beyond	20	0	38.99	1.94949996471405	14.78269958496094	2.637542724609375	.131877139210701
1186	2	O4O	Zimbabwe	USD	5	7	2016	05jul2016	Matabeleland North	Victoria Falls	Low Density Suburbs	Retail		Seven To 11		Berkeley	Extra Mild	20	0	2	.1000000014901161	1	2	.1000000014901161
1258	2	Oo1	Namibia	NAD	12	7	2016	12jul2016	Otjozondjupa	Okahandja	Okahandja Central Business District	Retail		Pick 'N Pay	Cigarettes	Dunhill	Switch	20	0	39.99	1.999500036239624	14.78269958496094	2.705189228057861	.1352594643831253
1020	2	Oo7	South Africa	ZAR	12	7	2016	12jul2016	Gauteng	Soweto	Jabulani	Street Vendor		Redacted	Cigarettes	Rg	Blue	1	0	.5	.5	14.78269958496094	.0338233225047588	.0338233225047588
1253	2	Oo1	Namibia	NAD	12	7	2016	12jul2016	Otjozondjupa	Okahandja	Okahandja Central Business District	Retail		Spar	Cigarettes	Kent	White	20	0	39.49	1.974499940872192	14.78269958496094	2.671365976333618	.1335683017969131
1276	2	38	Namibia	NAD	24	6	2016	24jun2016	Khomas	Windhoek	Town	Retail		Engen Service Station	Cigarettes	Dunhill	Courtleigh Blend	20	0	47.95	2.397500038146973	14.78269958496094	3.243656635284424	.1621828377246857
896	2	Oo9	Botswana	BWP	14	7	2016	14jul2016	Central	Palapye	N/A	Retail		Engen Service Station	Cigarettes	Rothmans	Blue	20	0	49	2.450000047683716	10.90470027923584	4.493474960327148	.2246737480163574		Petrol Station
1023	2	Oo7	South Africa	ZAR	12	7	2016	12jul2016	Gauteng	Soweto	Jabulani	Street Vendor		Redacted	Cigarettes	Dunhill	Courtleigh Blend	1	0	2.5	2.5	14.78269958496094	.1691166013479233	.1691166013479233
896	2	Oo9	Botswana	BWP	14	7	2016	14jul2016	Central	Palapye	N/A	Retail		Engen Service Station	Cigarettes	Peter Stuyvesant	Silver	20	0	49	2.450000047683716	10.90470027923584	4.493474960327148	.2246737480163574		Petrol Station
1023	2	Oo7	South Africa	ZAR	12	7	2016	12jul2016	Gauteng	Soweto	Jabulani	Street Vendor		Redacted	Cigarettes	Craven A	Menthol	1	0	2.5	2.5	14.78269958496094	.1691166013479233	.1691166013479233
957	2	20	South Africa	ZAR	22	6	2016	22jun2016	Eastern Cape	Queenstown	Queenstown	Street Vendor		Redacted	Cigarettes	Peter Stuyvesant	Filter	1	0	3	3	14.78269958496094	.2029399275779724	.2029399275779724
1249	2	Oo1	Namibia	NAD	12	7	2016	12jul2016	Otjozondjupa	Okahandja	Okahandja Central Business District	Retail		Engen	Cigarettes	Benson & Hedges	Special Red	20	0	36	1.799999952316284	14.78269958496094	2.435279130935669	.1217639595270157
164	2	O33	Eswatini	SZL	26	6	2016	26jun2016	Hhohho	Ezulwini Valley	Ezulwini Valley	Retail		Shoprite	Cigarettes	Chesterfield	Soft Taste	20	0	26.99	1.349499940872192	14.78269958496094	1.825782895088196	.091289147734642
1240	2	Oo1	Namibia	NAD	6	7	2016	06jul2016	Khomas	Windhoek	Klein Windhoek	Retail		Windhoek Embassy Liquor Store	Cigarettes	Winston	Menthol	20	0	24.7	1.235000014305115	14.78269958496094	1.670872092247009	.0835436061024666
1283	2	38	Namibia	NAD	15	7	2016	15jul2016	Khomas	Windhoek	Katutura	Retail		Pick N Pay	Cigarettes	Dunhill	Signature Blend	20	0	39.99	1.999500036239624	14.78269958496094	2.705189228057861	.1352594643831253
384	2	O14	Zimbabwe	USD	24	6	2016	24jun2016	Harare	Harare	Dzivarasekwa	Street Vendor		Redacted		Everest	Menthol	20	0	1.5	.0750000029802322	1	1.5	.0750000029802322
685	2	O11	South Africa	ZAR	28	6	2016	28jun2016	North West	Mahikeng	Mafikeng Mall	Retail		Checkers	Cigarettes	Rothmans	Special Mild Red	10	0	17.99	1.799000024795532	14.78269958496094	1.216963052749634	.1216963082551956
1025	2	O24	South Africa	ZAR	20	6	2016	20jun2016	Limpopo	Thohoyandou	Miluwani	Retail		Spar	Cigarettes	Voyager	Red	20	0	20	1	14.78269958496094	1.352932810783386	.0676466375589371
125	2	O47	Mauritius	MUR	17	6	2016	17jun2016	RivièRe Noire	Black River	La Preneuse	Retail		Engen La Preneuse	Cigarettes	Rothmans		20	0	110	5.5	35.44300079345703	3.103574752807617	.1551787406206131
688	2	O11	South Africa	ZAR	29	6	2016	29jun2016	North West	Mahikeng	Mmabatho	Retail		Ok Foods	Cigarettes	Chesterfield	Rich Taste	20	0	25.49	1.274500012397766	14.78269958496094	1.724312901496887	.0862156450748444
1250	2	Oo1	Namibia	NAD	12	7	2016	12jul2016	Otjozondjupa	Okahandja	Okahandja Central Business District	Retail		Shell	Cigarettes	Vogue	Luxury Slim	20	0	51.5	2.575000047683716	14.78269958496094	3.483802080154419	.1741901040077209
743	2	O33	Eswatini	SZL	20	6	2016	20jun2016	Manzini	Malkerns	Malkerns	Retail		Shoprite	Cigarettes	Camel	Blue	20	0	32.49	1.624500036239624	14.78269958496094	2.197839498519897	.1098919734358788
643	2	O13	South Africa	ZAR	1	7	2016	01jul2016	Gauteng	Johannesburg	Roodepoort North	Street Vendor		Redacted	Cigarettes	Savannah	Blue	20	0	14	.699999988079071	14.78269958496094	.9470530152320862	.0473526492714882
689	2	O11	South Africa	ZAR	29	6	2016	29jun2016	North West	Mahikeng	Next To Mafikeng Rail Road	Retail		Boxer	Cigarettes	Camel	White	20	0	29.9	1.495000004768372	14.78269958496094	2.022634506225586	.1011317223310471
1255	2	Oo1	Namibia	NAD	12	7	2016	12jul2016	Otjozondjupa	Okahandja	Okahandja Central Business District	Retail		Woermann & Brock	Cigarettes	Camel	Classic	20	0	39.95	1.997499942779541	14.78269958496094	2.702483415603638	.1351241767406464
1025	2	O24	South Africa	ZAR	20	6	2016	20jun2016	Limpopo	Thohoyandou	Miluwani	Retail		Spar	Cigarettes	Peter Stuyvesant	Blue	20	0	35	1.75	14.78269958496094	2.367632389068604	.1183816194534302
1124	2	O4O	Zimbabwe	USD	20	6	2016	20jun2016	Matabeleland North	Victoria Falls	Elephants Walk	Retail		Liquorama Shop	Cigarettes	Pacific	Storm Toasted	20	0	1	.0500000007450581	1	1	.0500000007450581
1255	2	Oo1	Namibia	NAD	12	7	2016	12jul2016	Otjozondjupa	Okahandja	Okahandja Central Business District	Retail		Woermann & Brock	Cigarettes	Pall Mall	Red	20	0	24.65	1.232499957084656	14.78269958496094	1.667489767074585	.083374485373497
747	2	O33	Eswatini	SZL	20	6	2016	20jun2016	Manzini	Malkerns	Malkerns	Retail		Khayam Supermarket	Cigarettes	Peter Stuyvesant	Blue	1	0	2.5	2.5	14.78269958496094	.1691166013479233	.1691166013479233
690	2	O11	South Africa	ZAR	1	7	2016	01jul2016	North West	Mahikeng	Riviera Park	Retail		Discount Super Market	Cigarettes	Dunhill	Courtleigh Blend	10	0	19	1.899999976158142	14.78269958496094	1.28528618812561	.1285286247730255
686	2	O11	South Africa	ZAR	28	6	2016	28jun2016	North West	Mahikeng	Mafikeng Industrial Area	Retail		Overland Hyper	Cigarettes	Peter Stuyvesant	Blue	20	0	42	2.099999904632568	14.78269958496094	2.841159105300903	.1420579552650452
1025	2	O24	South Africa	ZAR	20	6	2016	20jun2016	Limpopo	Thohoyandou	Miluwani	Retail		Spar	Cigarettes	Rothmans	Blue	20	0	35	1.75	14.78269958496094	2.367632389068604	.1183816194534302
581	2	30	Zimbabwe	USD	7	6	2016	07jun2016	Harare	Harare	Helensvale	Retail		Bonjour	Cigarettes	Mega	Green Menthol	20	0	1	.0500000007450581	1	1	.0500000007450581
468	2	O14	Zimbabwe	USD	5	7	2016	05jul2016	Harare	Harare	Mufakose	Street Vendor		Redacted	Cigarettes	Madison	Toasted	20	0	2	.1000000014901161	1	2	.1000000014901161
1255	2	Oo1	Namibia	NAD	12	7	2016	12jul2016	Otjozondjupa	Okahandja	Okahandja Central Business District	Retail		Woermann & Brock	Cigarettes	Chesterfield	Panther Line Cool Taste Green	20	0	25.95	1.297500014305115	14.78269958496094	1.755430340766907	.0877715200185776
395	2	O14	Zimbabwe	USD	26	6	2016	26jun2016	Harare	Harare	Dzivarasekwa	Street Vendor		Redacted		Everest	Menthol	20	0	2	.1000000014901161	1	2	.1000000014901161
260	2	O14	Zimbabwe	USD	13	6	2016	13jun2016	Harare	Harare	Willowvale	Street Vendor		Redacted	Cigarettes	Madison	Toasted	20	0	2	.1000000014901161	1	2	.1000000014901161
675	2	O11	South Africa	ZAR	17	6	2016	17jun2016	North West	Mahikeng	Golf View	Retail		Food Zone	Cigarettes	Peter Stuyvesant	Silver	20	0	38	1.899999976158142	14.78269958496094	2.570572376251221	.1285286247730255		Foreign Owned
318	2	O14	Zimbabwe	USD	22	6	2016	22jun2016	Harare	Harare	Kuwadzana Phase 3	Street Vendor		Redacted	Cigarettes	Madison	Toasted	20	0	1.5	.0750000029802322	1	1.5	.0750000029802322
1011	2	Oo7	South Africa	ZAR	12	7	2016	12jul2016	Gauteng	Soweto	Jabulani	Retail		Game	Cigarettes	Benson & Hedges	Switch	20	0	26	1.299999952316284	14.78269958496094	1.758812665939331	.0879406332969666
1253	2	Oo1	Namibia	NAD	12	7	2016	12jul2016	Otjozondjupa	Okahandja	Okahandja Central Business District	Retail		Spar	Cigarettes	Marlboro	Blue Ice	20	0	39.19	1.959499955177307	14.78269958496094	2.651072025299072	.1325536072254181
644	2	O13	South Africa	ZAR	1	7	2016	01jul2016	Gauteng	Johannesburg	Roodepoort North	Street Vendor		Redacted	Cigarettes	Mega	Blue	20	0	12	.6000000238418579	14.78269958496094	.8117597103118896	.0405879840254784
667	2	004	South Africa	ZAR	2	7	2016	02jul2016	Eastern Cape	Lusikisiki	Lusikisiki	Retail		Asmarino Supermarket	Cigarettes	Dunhill	Courtleigh Blend	20	0	37	1.850000023841858	14.78269958496094	2.502925872802734	.1251462996006012
630	2	16	South Africa	ZAR	6	7	2016	06jul2016	Gauteng	Johannesburg	Katlehong	Retail		Discount Tuck Shop	Cigarettes	Chesterfield	Mint Menthol	20	0	37	1.850000023841858	14.78269958496094	2.502925872802734	.1251462996006012
1231	2	Oo1	Namibia	NAD	29	6	2016	29jun2016	Khomas	Windhoek	Klein Windhoek	Retail		Shell	Cigarettes	Miles	King Size	20	0	43	2.150000095367432	14.78269958496094	2.90880560874939	.1454402804374695
311	2	O14	Zimbabwe	USD	22	6	2016	22jun2016	Harare	Harare	Kuwadzana Phase 3	Street Vendor		Redacted	Cigarettes	Pacific	Toasted	20	0	1	.0500000007450581	1	1	.0500000007450581
1150	2	O4O	Zimbabwe	USD	22	6	2016	22jun2016	Matabeleland North	Victoria Falls	Chinotimba Township	Retail		Busi Bottle Store	Cigarettes	Mega	Green Menthol	20	0	1	.0500000007450581	1	1	.0500000007450581
688	2	O11	South Africa	ZAR	29	6	2016	29jun2016	North West	Mahikeng	Mmabatho	Retail		Ok Foods	Cigarettes	Camel	White	20	0	29.9	1.495000004768372	14.78269958496094	2.022634506225586	.1011317223310471
1027	2	O24	South Africa	ZAR	20	6	2016	20jun2016	Limpopo	Thohoyandou	Miluwani	Retail		Shoprite Liqour	Cigarettes	Camel		20	0	29.99	1.499500036239624	14.78269958496094	2.028722763061523	.1014361381530762
644	2	O13	South Africa	ZAR	1	7	2016	01jul2016	Gauteng	Johannesburg	Roodepoort North	Street Vendor		Redacted	Cigarettes	Westleigh	Filter	20	0	12	.6000000238418579	14.78269958496094	.8117597103118896	.0405879840254784
774	2	O33	Eswatini	SZL	24	6	2016	24jun2016	Hhohho	Mbabane	Mbabane Central Business District	Retail		Smile Supermarket	Cigarettes	Peter Stuyvesant	Filter	20	0	36	1.799999952316284	14.78269958496094	2.435279130935669	.1217639595270157
1027	2	O24	South Africa	ZAR	20	6	2016	20jun2016	Limpopo	Thohoyandou	Miluwani	Retail		Shoprite Liqour	Cigarettes	Chesterfield	Blue	20	0	25.49	1.274500012397766	14.78269958496094	1.724312901496887	.0862156450748444
261	2	O14	Zimbabwe	USD	20	6	2016	20jun2016	Harare	Harare	Kuwadzana	Street Vendor		Redacted	Cigarettes	Pacific	Storm Toasted	20	0	1.5	.0750000029802322	1	1.5	.0750000029802322
1027	2	O24	South Africa	ZAR	20	6	2016	20jun2016	Limpopo	Thohoyandou	Miluwani	Retail		Shoprite Liqour	Cigarettes	Marlboro	Blue	20	0	37.99	1.899500012397766	14.78269958496094	2.56989598274231	.1284947991371155
[truncated: 213,449 more rows]
